# Supplementary material for: Fossils from South China redefine the ancestral euarthropod body plan
Source: BMC Evol Biol. 2020 Jan 8;20:4. doi: 10.1186/s12862-019-1560-7 (PMC6950928; doi:10.1186/s12862-019-1560-7)
Supplement: Supplementary file 2 — Additional file 2. mrb file including morphological matrix and parameters used for the phylogenetic analysis. [file 12862_2019_1560_MOESM2_ESM.mrb]

#NEXUS

begin data;
    dimensions ntax=100 nchar=267;
	Format datatype=standard gap=- missing=?;
    matrix

Nematoda		0	0	-	0	-	-	-	-	-	-	0	-	-	-	-	-	-	0	-	-	0	-	-	-	-	-	-	-	-	-	-	-	0	-	0	-	-	0	-	-	-	-	-	-	-	-	-	-	-	-	-	-	-	-	-	-	-	-	-	-	-	-	-	-	-	-	-	0	-	-	-	-	-	-	-	-	-	-	-	-	-	-	-	-	-	-	-	-	-	-	-	-	-	-	-	-	-	-	-	-	-	-	-	-	-	0	-	-	-	-	-	-	-	-	-	-	-	-	-	-	-	-	-	-	-	-	-	-	-	-	-	-	-	-	-	-	-	-	-	-	-	-	-	-	-	-	-	-	-	-	-	-	-	-	-	-	-	0	1	-	0	0	0	0	-	-	0	-	-	-	-	-	-	-	0	0	0	-	-	-	-	-	-	-	-	-	-	-	-	-	-	-	-	-	-	-	-	-	-	-	-	-	-	-	-	-	-	-	-	-	-	-	-	-	-	0	0	-	-	-	-	-	-	-	-	-	-	-	-	-	-	-	-	-	-	-	-	-	-	-	-	-	-	-	-	-	-	-	-	-	-	-	-	-	-	0	-	-	-	-	-	-	-	-	-	-	-
Priapulida		0	0	-	0	-	-	-	-	-	-	0	-	-	-	-	-	-	0	-	-	0	-	-	-	-	-	-	-	-	-	-	-	0	-	0	-	-	0	-	-	-	-	-	-	-	-	-	-	-	-	-	-	-	-	-	-	-	-	-	-	-	-	-	-	-	-	-	0	-	-	-	-	-	-	-	-	-	-	-	-	-	-	-	-	-	-	-	-	-	-	-	-	-	-	-	-	-	-	-	-	-	-	-	-	-	0	-	-	-	-	-	-	-	-	-	-	-	-	-	-	-	-	-	-	-	-	-	-	-	-	-	-	-	-	-	-	-	-	-	-	-	-	-	-	-	-	-	-	-	-	-	-	-	-	-	-	-	0	1	-	0	0	1	0	-	-	0	-	-	-	-	-	-	-	0	0	0	-	-	-	-	-	-	-	-	-	-	-	-	-	-	-	-	-	-	-	-	-	-	-	-	-	-	-	-	-	-	-	-	-	-	-	-	-	-	0	0	-	-	-	-	-	-	-	-	-	-	-	-	-	-	-	-	-	-	-	-	-	-	-	-	-	-	-	-	-	-	-	-	-	-	-	-	-	-	0	-	-	-	-	-	-	-	-	-	-	-
Hallucigenia	1	0	-	0	-	-	0	1	1	0	0	1	1	0	0	1	1	1	-	-	0	-	-	-	-	-	-	-	-	-	-	-	0	-	0	-	-	0	-	-	-	-	-	-	-	-	-	-	-	-	-	-	-	-	-	-	-	?	?	?	?	?	?	?	?	-	-	0	-	-	-	-	-	-	-	-	-	-	-	-	-	-	-	-	-	-	0	-	-	-	-	-	-	-	-	-	-	-	-	-	-	-	-	-	-	0	-	-	-	-	-	-	-	-	-	-	-	-	-	-	-	-	-	-	-	-	-	-	-	-	-	-	-	-	-	-	-	-	-	-	-	-	-	-	-	-	-	-	-	-	-	-	-	-	-	-	-	0	1	-	2	1	0	0	-	-	0	-	-	-	-	-	-	-	?	?	?	?	?	-	-	-	-	-	-	-	-	-	-	-	-	-	-	-	-	-	-	-	-	-	-	-	-	-	-	-	-	-	-	-	-	-	-	-	-	?	?	0	-	-	-	-	-	-	-	-	-	-	-	-	-	-	-	-	-	-	-	-	-	-	-	-	-	-	-	-	-	-	-	-	-	-	-	4	-	0	-	-	-	-	-	-	-	-	-	-	-
Collinsium		1	0	-	0	-	-	0	1	1	0	1	1	1	1	0	1	1	1	-	-	0	-	-	-	-	-	-	-	-	-	-	-	0	-	0	-	-	0	-	-	-	-	-	-	-	-	-	-	-	-	-	-	-	-	-	-	-	?	?	?	?	?	?	?	?	-	-	0	-	-	-	-	-	-	-	-	-	-	-	-	-	-	-	-	-	-	0	-	-	-	-	-	-	-	-	-	-	-	-	-	-	-	-	-	-	0	-	-	-	-	-	-	-	-	-	-	-	-	-	-	-	-	-	-	-	-	-	-	-	-	-	-	-	-	-	-	-	-	-	-	-	-	-	-	-	-	-	-	-	-	-	-	-	-	-	-	-	0	1	-	0	0	1	?	?	?	?	?	?	?	?	?	?	?	?	?	?	?	?	-	-	-	-	-	-	-	-	-	-	-	-	-	-	-	-	-	-	-	-	-	-	-	-	-	-	-	-	-	-	-	-	-	-	-	-	?	?	0	-	-	-	-	-	-	-	-	-	-	-	-	-	-	-	-	-	-	-	-	-	-	-	-	-	-	-	-	-	-	-	-	-	-	-	4	-	0	-	-	-	-	-	-	-	-	-	-	-
Luolishania		1	0	-	0	-	-	0	1	1	0	1	1	1	1	?	1	1	1	-	-	0	-	-	-	-	-	-	-	-	-	-	-	0	-	0	-	-	0	-	-	-	-	-	-	-	-	-	-	-	-	-	-	-	-	-	-	-	?	?	?	?	?	?	?	?	-	-	0	-	-	-	-	-	-	-	-	-	-	-	-	-	-	-	-	-	-	0	-	-	-	-	-	-	-	-	-	-	-	-	-	-	-	-	-	-	0	-	-	-	-	-	-	-	-	-	-	-	-	-	-	-	-	-	-	-	-	-	-	-	-	-	-	-	-	-	-	-	-	-	-	-	-	-	-	-	-	-	-	-	-	-	-	-	-	-	-	-	0	1	-	?	?	0	0	-	-	0	-	-	-	-	-	-	-	?	?	?	?	?	-	-	-	-	-	-	-	-	-	-	-	-	-	-	-	-	-	-	-	-	-	-	-	-	-	-	-	-	-	-	-	-	-	-	-	-	?	?	0	-	-	-	-	-	-	-	-	-	-	-	-	-	-	-	-	-	-	-	-	-	-	-	-	-	-	-	-	-	-	-	-	-	-	-	0	-	0	-	-	-	-	-	-	-	-	-	-	-
Aysheaia		1	0	-	0	-	-	1	1	0	0	1	0	-	-	1	0	1	1	-	-	0	-	-	-	-	-	-	-	-	-	-	-	0	-	0	-	-	0	-	-	-	-	-	-	-	-	-	-	-	-	-	-	-	-	-	-	-	?	?	?	?	?	?	?	?	-	-	0	-	-	-	-	-	-	-	-	-	-	-	-	-	-	-	-	-	-	0	-	1	-	-	-	-	-	-	-	-	-	-	-	-	-	-	-	-	0	-	-	-	0	-	-	-	-	-	-	-	-	-	-	-	-	-	-	-	-	-	-	-	-	-	-	-	-	-	-	-	-	-	-	-	-	-	-	-	-	-	-	-	-	-	-	-	-	-	-	-	0	1	-	1	0	?	0	-	-	0	-	-	-	-	-	-	-	?	?	?	?	?	-	-	-	-	-	-	-	-	-	-	-	-	-	-	-	-	-	-	-	-	-	-	-	-	-	-	-	-	-	-	-	-	-	-	-	-	?	?	0	-	-	-	-	-	-	-	-	-	-	-	-	-	-	-	-	-	-	-	-	-	-	-	-	-	-	-	-	-	-	-	-	-	-	-	0	-	0	-	-	-	-	-	-	-	-	-	-	-
Tardigrada		1	1	?	0	-	-	1	0	-	0	0	(01)	-	-	1	0	1	0	-	-	0	-	-	-	-	-	-	-	-	-	-	-	0	-	0	-	-	0	-	-	-	-	-	-	-	-	-	-	-	-	-	-	-	-	-	-	-	0	1	0	0	0	0	?	0	-	-	0	-	-	-	-	-	-	-	-	-	-	-	-	-	-	-	-	-	-	0	-	-	-	-	-	-	-	-	-	-	-	-	-	-	-	-	-	-	0	-	-	-	-	-	-	-	-	-	-	-	-	-	-	-	-	-	-	-	-	-	-	-	-	-	-	-	-	-	-	-	-	-	-	-	-	-	-	-	-	-	-	-	-	-	-	-	-	-	-	-	0	1	-	1	0	0	0	-	-	0	-	-	-	-	-	-	-	0	1	0	?	1	-	-	-	-	-	-	-	-	-	-	-	-	-	-	-	-	-	-	-	-	-	-	-	-	-	-	-	-	-	-	-	-	-	-	-	-	0	0	0	-	-	-	-	-	-	-	-	-	-	-	-	-	-	-	-	-	-	-	-	-	-	-	-	-	-	-	-	-	-	-	-	-	-	-	1	-	0	-	-	-	-	-	-	-	-	-	-	-
Onychophora		1	0	-	0	-	-	1	1	0	0	1	0	-	-	2	0	0	1	-	-	0	-	-	-	-	-	-	-	-	-	-	-	0	-	0	-	-	0	-	-	-	-	-	-	-	-	-	-	-	-	-	-	-	-	-	-	-	0	1	0	0	0	0	?	0	-	-	0	-	-	-	-	-	-	-	-	-	-	-	-	-	-	-	-	-	-	0	-	-	-	-	-	-	-	-	-	-	-	-	-	-	-	-	-	-	0	-	-	-	-	-	-	-	-	-	-	-	-	-	-	-	-	-	-	-	-	-	-	-	-	-	-	-	-	-	-	-	-	-	-	-	-	-	-	-	-	-	-	-	-	-	-	-	-	-	-	-	0	0	0	1	0	0	0	-	-	0	-	-	-	-	-	-	-	1	0	1	0	0	-	-	-	-	-	-	-	-	-	-	-	-	-	-	-	-	-	-	-	-	-	-	-	-	-	-	-	-	-	-	-	-	-	-	-	-	0	0	0	-	-	-	-	-	-	-	-	-	-	-	-	-	-	-	-	-	-	-	-	-	-	-	-	-	-	-	-	-	-	-	-	-	-	-	1	-	0	-	-	-	-	-	-	-	-	-	-	-
Jianshanopodia	1	0	-	0	-	-	1	1	0	0	1	1	0	-	?	0	0	?	-	-	0	-	-	-	-	-	-	-	-	-	-	-	0	-	0	-	-	0	-	-	-	-	-	-	-	-	-	-	-	-	-	-	-	-	-	-	-	?	?	?	?	?	?	?	?	-	-	0	-	-	-	-	-	-	-	-	-	-	-	-	-	-	-	-	-	-	0	-	1	-	-	-	-	-	-	-	-	-	-	-	-	-	-	-	-	0	-	-	-	0	-	-	-	-	-	-	-	-	-	-	-	-	-	-	-	-	-	-	-	-	-	-	-	-	-	-	-	-	-	-	-	-	-	-	-	-	-	-	-	-	-	-	-	-	-	-	-	0	1	-	?	?	0	?	?	?	1	1	0	1	0	0	0	-	?	?	?	?	?	-	-	-	-	-	-	-	-	-	-	-	-	-	-	-	-	-	-	-	-	-	-	-	-	-	-	-	-	-	-	-	-	-	-	-	-	?	?	0	-	-	-	-	-	-	-	-	-	-	-	-	-	-	-	-	-	-	-	-	-	-	-	-	-	-	-	-	-	-	-	-	-	-	-	?	-	0	-	-	-	-	-	-	-	-	-	-	-
Megadictyon		1	0	-	0	-	-	1	1	0	0	?	?	?	?	?	?	0	?	-	-	0	-	-	-	-	-	-	-	-	-	-	-	0	-	0	-	-	0	-	-	-	-	-	-	-	-	-	-	-	-	-	-	-	-	-	-	-	?	?	?	?	?	?	?	?	-	-	0	-	-	-	-	-	-	-	-	-	-	-	-	-	-	-	-	-	-	0	-	1	-	-	-	-	-	-	-	-	-	-	-	-	-	-	-	-	0	-	-	-	0	-	-	-	-	-	-	-	-	-	-	-	-	-	-	-	-	-	-	-	-	-	-	-	-	-	-	-	-	-	-	-	-	-	-	-	-	-	-	-	-	-	-	-	-	-	-	-	0	1	-	?	?	0	0	-	-	1	1	0	1	0	0	0	-	?	?	?	?	?	-	-	-	-	-	-	-	-	-	-	-	-	-	-	-	-	-	-	-	-	-	-	-	-	-	-	-	-	-	-	-	-	-	-	-	-	?	?	0	-	-	-	-	-	-	-	-	-	-	-	-	-	-	-	-	-	-	-	-	-	-	-	-	-	-	-	-	-	-	-	-	-	-	-	?	-	0	-	-	-	-	-	-	-	-	-	-	-
Opabinia		1	1	0	0	0	-	1	0	-	1	0	0	0	0	-	-	-	-	1	1	1	1	?	?	?	?	?	-	-	1	0	0	0	?	0	-	-	0	-	-	-	-	-	-	-	-	-	-	-	-	0	-	-	-	-	-	-	?	?	?	?	?	?	?	?	0	?	?	?	?	?	?	0	-	-	-	-	-	-	-	-	-	-	-	-	0	0	?	1	0	-	-	-	-	-	-	-	-	0	-	0	-	-	-	-	0	?	?	0	0	-	-	-	-	-	-	-	-	-	-	-	-	-	-	-	-	-	-	-	-	-	-	-	-	-	-	-	-	-	-	-	-	-	-	-	-	-	-	-	-	-	-	-	-	-	-	-	0	0	1	?	?	?	0	-	-	1	1	1	1	0	0	0	-	?	?	?	?	?	-	-	-	-	-	-	-	-	-	-	-	-	-	-	-	-	-	-	-	-	-	-	-	-	-	-	-	-	-	-	-	-	-	-	-	-	?	?	0	-	-	-	-	-	-	-	-	-	-	1	0	0	1	1	0	?	-	-	?	-	-	-	-	-	-	-	-	-	-	-	-	-	-	-	?	-	0	-	-	-	0	0	-	0	-	-	-	-
Anomalocaris	1	1	0	0	0	-	?	0	-	1	0	0	0	0	-	-	-	-	0	-	1	1	?	?	?	?	?	-	-	1	1	1	?	?	1	0	0	0	-	-	-	-	-	-	-	-	-	-	-	-	-	-	-	-	-	-	-	?	?	?	?	?	?	?	?	0	?	0	-	-	-	-	0	-	-	-	-	-	-	-	-	-	-	-	-	0	1	0	1	0	-	-	-	-	-	-	-	-	0	-	0	-	-	-	-	0	1	0	1	1	-	-	-	-	-	-	-	-	-	-	-	-	-	-	-	?	-	-	-	-	-	-	-	-	-	-	-	-	-	-	-	-	-	-	-	-	-	-	-	-	-	-	-	-	-	-	-	0	0	1	2	1	0	0	-	-	1	1	0	1	0	0	0	-	?	?	?	?	?	-	-	-	-	-	-	-	-	-	-	-	-	-	-	-	-	-	-	-	-	-	-	-	-	-	-	-	-	-	-	-	-	-	-	-	-	?	?	0	-	-	-	-	-	-	-	-	-	-	1	0	0	1	1	0	0	-	-	?	-	-	-	-	-	-	-	-	-	-	-	-	-	-	-	?	-	0	-	-	-	0	0	-	0	-	-	-	-
Hurdia			1	1	0	0	0	-	?	0	-	1	0	0	0	0	-	-	-	-	0	-	1	1	?	?	?	?	?	0	-	1	?	1	?	?	?	?	?	1	0	0	1	?	0	0	1	-	-	-	-	-	-	-	-	?	-	-	-	?	?	?	?	?	?	?	?	0	?	0	-	-	-	-	0	-	-	-	-	-	-	-	-	-	-	-	-	?	1	0	1	1	1	-	-	-	-	-	-	-	0	-	0	-	-	-	-	0	0	1	1	1	-	-	-	-	-	-	-	-	-	-	-	-	-	-	-	?	-	-	-	-	-	-	-	-	-	-	-	-	-	-	-	-	-	-	-	-	-	-	-	-	-	-	-	-	-	-	-	0	0	1	2	1	0	?	?	?	?	?	?	?	?	?	?	?	?	?	?	?	?	-	-	-	-	-	-	-	-	-	-	-	-	-	-	-	-	-	-	-	-	-	-	-	-	-	-	-	-	-	-	-	-	-	-	-	-	?	?	0	-	-	-	-	-	-	-	-	-	-	1	0	0	1	1	0	0	-	-	?	-	-	-	-	-	-	-	-	-	-	-	-	-	-	-	?	-	?	?	?	?	?	0	-	0	?	-	-	-
Aegirocassis	1	1	0	0	0	-	1	0	-	1	0	0	0	0	-	-	-	-	0	-	1	1	?	?	?	?	?	?	?	1	?	1	?	?	?	?	?	?	?	?	?	?	?	?	?	?	?	?	?	?	-	-	?	?	?	?	?	?	?	?	?	?	?	?	?	0	?	0	-	-	-	-	0	-	-	-	-	-	-	-	-	-	-	-	-	?	1	0	1	1	1	-	-	-	-	-	-	-	0	-	0	-	-	-	-	0	0	1	1	?	-	-	-	-	-	-	-	-	-	-	-	-	-	-	-	?	-	-	-	-	-	-	-	-	-	-	-	-	-	-	-	-	-	-	-	-	-	-	-	-	-	-	-	-	-	-	-	0	0	?	2	1	0	0	-	-	?	?	?	?	?	?	?	?	?	?	?	?	?	-	-	-	-	-	-	-	-	-	-	-	-	-	-	-	-	-	-	-	-	-	-	-	-	-	-	-	-	-	-	-	-	-	-	-	-	?	?	0	-	-	-	-	-	-	-	-	-	-	1	0	0	?	?	0	?	-	-	?	-	-	-	-	-	-	-	-	-	-	-	-	-	-	-	?	-	0	-	-	-	0	0	-	0	-	-	-	-
Schinderhannes	1	1	0	?	0	-	1	?	?	?	-	-	-	-	-	-	-	-	0	-	1	1	?	?	?	?	?	?	?	1	?	1	0	?	?	?	?	?	?	?	?	?	?	?	?	?	?	?	?	?	0	-	?	?	?	?	?	?	?	?	?	?	?	?	?	0	?	?	?	?	?	?	?	?	?	-	-	-	-	-	-	-	-	-	-	?	1	0	1	1	1	-	-	-	-	-	-	-	0	-	0	-	-	-	-	0	0	1	1	?	-	-	-	-	-	-	-	-	-	-	-	-	-	-	-	-	-	-	-	-	-	-	-	-	-	-	-	-	-	-	-	-	-	-	-	-	-	-	-	-	-	-	-	-	-	-	-	0	0	1	2	1	0	?	?	?	?	?	?	?	?	?	?	?	?	?	?	?	?	-	-	-	-	-	-	-	-	-	-	-	-	-	-	-	-	-	-	-	-	-	-	-	-	-	-	-	-	-	-	0	-	-	-	-	-	?	?	0	-	-	-	-	-	-	-	-	-	-	?	?	0	?	?	0	?	-	-	?	-	-	-	-	-	-	-	-	-	-	-	-	-	-	-	?	-	1	1	0	0	?	?	-	0	0	-	-	-
Surusicaris		1	1	0	0	0	-	0	1	0	0	-	-	-	-	-	-	-	-	0	-	1	1	?	?	?	?	?	0	-	1	?	1	1	1	0	-	-	1	0	0	1	0	0	1	0	-	-	-	-	-	0	-	0	0	-	-	-	?	?	?	?	?	?	?	?	0	?	0	-	-	-	-	0	-	-	-	-	-	-	-	-	-	-	-	-	0	1	1	1	1	?	0	-	-	-	-	-	-	0	0	0	-	-	-	-	1	-	1	0	1	-	-	-	-	-	-	-	-	-	-	-	-	-	-	-	1	-	-	-	-	-	-	-	-	-	-	-	-	-	-	-	-	-	-	-	-	-	-	-	-	-	-	-	-	-	-	-	0	0	0	?	?	0	?	?	?	?	?	?	?	?	?	?	?	?	?	?	?	?	-	-	-	-	-	-	-	-	-	-	-	-	-	-	-	-	-	-	-	-	-	-	-	-	-	-	-	-	-	-	0	-	-	-	-	-	?	?	1	0	-	-	-	-	-	-	-	-	-	1	0	0	0	-	-	0	-	-	0	-	-	-	-	-	?	-	-	-	-	-	-	-	-	-	4	-	0	?	?	?	?	?	-	0	?	-	-	-
Isoxys			1	1	0	0	0	-	?	?	?	?	-	-	-	-	-	-	-	-	0	-	1	1	?	?	?	?	?	0	-	1	?	1	?	?	0	-	-	1	0	0	1	0	0	1	0	-	-	-	-	-	0	-	0	0	-	-	-	?	?	?	?	?	?	?	?	0	?	?	?	?	?	?	0	-	-	-	-	-	-	-	-	-	-	-	-	0	1	(01)	(01)	(01)	?	0	-	-	-	-	-	-	0	0	0	-	-	-	-	1	0	0	0	(01)	?	?	?	?	?	?	?	-	-	-	?	?	?	?	?	?	?	?	?	?	0	-	?	?	?	?	?	?	?	?	?	?	?	?	?	?	?	?	?	?	0	0	?	?	?	0	0	0	0	?	?	?	0	?	?	?	1	1	1	1	0	0	0	-	?	?	?	?	?	-	-	-	-	-	-	-	-	-	-	-	-	-	-	-	-	-	-	-	-	-	-	-	-	-	-	-	-	-	-	0	-	-	-	-	-	?	?	?	?	?	?	?	?	?	?	?	?	?	?	?	0	?	?	0	0	-	-	0	-	-	-	-	-	?	-	-	-	?	?	?	-	-	-	?	-	0	-	-	-	0	0	-	0	-	-	-	-
Yohoia			1	1	1	0	0	-	0	0	-	0	-	-	-	-	-	-	-	-	0	-	1	1	?	?	?	?	?	0	-	0	-	-	1	1	0	-	-	1	1	-	-	-	-	-	-	1	0	0	0	0	0	-	0	0	0	0	0	?	?	?	?	?	?	?	?	1	?	?	?	?	?	?	?	?	?	0	?	?	?	0	-	-	-	-	-	0	1	1	1	1	1	1	0	0	0	0	0	1	0	1	0	-	-	-	-	1	-	0	0	0	0	0	?	?	?	?	0	-	-	-	2	0	-	0	1	1	0	?	1	?	0	-	1	?	0	?	?	0	0	0	0	0	-	-	-	-	-	-	?	?	0	0	-	-	-	0	0	?	0	?	3	-	0	0	-	-	0	-	-	-	-	-	-	-	?	?	?	?	?	-	-	-	-	-	-	-	0	-	-	-	0	-	1	0	0	1	0	0	0	0	0	-	1	0	1	0	1	0	-	1	?	0	0	-	-	?	?	1	?	0	0	?	0	?	?	?	0	-	1	1	1	?	?	0	0	2	1	0	1	0	-	0	0	?	0	0	0	1	0	0	0	-	-	?	?	1	1	1	0	0	0	-	0	0	0	-	-
Fortiforceps	1	1	1	0	0	-	0	0	-	0	-	-	-	-	-	-	-	-	0	-	1	1	?	?	?	?	?	0	-	1	1	1	1	0	1	0	0	1	1	-	-	-	-	-	-	0	0	1	0	?	0	-	0	0	0	0	0	?	?	?	?	?	?	?	?	1	?	1	0	?	-	-	0	-	-	0	?	?	?	?	-	-	-	-	-	0	1	1	1	1	1	1	1	0	0	1	0	0	0	1	0	-	-	-	-	1	-	0	0	0	?	?	0	1	?	0	-	-	-	-	2	?	-	0	1	1	0	?	1	1	0	-	1	?	0	?	2	0	?	0	0	0	-	-	-	-	-	-	-	-	0	0	-	-	-	0	0	?	0	?	3	-	0	?	?	?	1	1	?	?	0	?	0	?	?	?	?	?	?	-	-	-	-	-	-	-	0	-	-	-	0	-	0	-	1	-	0	0	0	0	0	-	0	1	-	-	-	-	-	1	1	0	0	-	-	?	?	1	?	?	?	?	?	?	?	?	?	?	1	1	1	?	?	0	0	2	?	0	1	0	1	0	0	?	0	0	0	1	0	0	0	-	-	?	?	1	1	?	0	?	1	4	0	0	0	-	-
Jianfengia		1	1	1	0	0	-	0	0	-	0	-	-	-	-	-	-	-	-	0	-	1	1	?	?	?	?	?	0	-	1	1	1	1	1	?	?	?	1	1	-	-	-	-	-	-	1	0	1	0	0	0	-	?	0	0	0	0	?	?	?	?	?	?	?	?	?	?	1	0	?	-	-	0	-	-	0	?	?	?	?	-	-	-	-	-	0	1	1	1	1	1	1	0	0	0	0	1	1	0	1	0	-	-	-	-	1	-	0	0	0	?	?	?	?	?	0	-	-	-	-	2	?	-	0	1	1	0	?	1	?	0	-	1	?	0	?	2	0	?	0	0	0	-	-	-	-	-	-	-	-	0	0	-	-	-	0	0	?	0	?	3	-	0	?	?	?	?	?	?	?	?	?	?	?	?	?	?	?	?	-	-	-	-	-	-	-	0	-	-	-	0	-	0	-	1	-	0	0	0	0	0	-	1	0	1	0	?	?	-	1	1	0	0	-	-	?	?	1	?	?	?	?	?	?	?	?	?	?	1	1	1	?	?	0	0	2	?	0	1	0	1	0	0	?	0	0	0	?	0	0	0	-	-	?	?	1	1	?	0	?	0	-	0	0	0	-	-
Sklerolibyon	1	1	1	0	0	-	0	0	-	0	-	-	-	-	-	-	-	-	0	-	1	1	?	?	?	?	?	0	-	1	?	1	1	1	?	?	?	1	1	-	-	-	-	-	-	1	?	1	0	0	0	-	?	0	1	0	0	?	?	?	?	?	?	?	?	?	?	?	?	?	?	?	?	?	?	0	?	?	?	?	-	-	-	-	-	0	1	1	1	1	1	1	0	0	0	0	1	0	0	1	0	-	-	-	-	1	-	0	0	0	?	?	0	1	?	0	-	-	-	-	2	?	-	0	1	1	0	?	1	1	0	-	1	?	0	?	2	0	?	0	0	0	-	-	-	-	-	-	-	-	0	0	-	-	-	0	0	?	0	?	3	-	0	?	?	?	?	?	?	?	?	?	?	?	?	?	?	?	?	-	-	-	-	-	-	-	0	-	-	-	0	-	0	-	1	-	0	0	0	0	0	-	1	0	1	0	?	?	-	1	1	0	0	-	-	?	?	1	?	?	?	?	?	?	?	?	?	?	1	1	1	?	?	0	0	2	?	0	1	0	1	0	0	?	0	0	0	?	?	?	0	-	-	?	?	1	?	?	?	?	?	?	?	?	?	-	-
Parapeytoia		1	1	1	0	?	-	0	0	-	0	-	-	-	-	-	-	-	-	?	?	?	?	?	?	?	?	?	?	?	?	?	?	?	?	?	?	?	?	?	?	?	?	?	?	?	?	?	?	?	?	0	-	?	0	?	?	?	?	?	?	?	?	?	?	?	1	?	?	?	?	?	?	?	?	?	0	?	1	0	0	-	-	-	-	-	0	1	1	1	1	1	1	1	0	0	1	?	0	0	1	0	-	-	-	-	1	-	0	0	0	?	?	?	?	?	?	?	-	-	-	?	?	?	0	?	1	0	?	?	?	0	-	1	?	0	?	?	0	?	0	1	0	-	-	-	-	-	-	?	?	0	0	-	?	-	0	0	?	0	?	3	-	0	?	?	?	?	?	?	?	?	?	?	?	?	?	?	?	?	-	-	-	-	-	-	-	?	?	?	?	0	-	?	?	?	?	?	?	0	?	?	?	?	?	?	?	?	?	-	1	?	0	0	-	-	?	?	1	0	-	-	-	-	-	-	-	1	?	1	1	?	?	?	0	?	?	?	0	1	0	?	0	0	?	0	0	?	?	?	?	0	-	-	?	?	1	?	?	?	?	?	?	?	?	?	-	-
Haikoucaris		1	1	1	0	0	-	0	0	-	0	-	-	-	-	-	-	-	-	?	?	1	1	?	?	?	?	?	0	-	0	-	-	1	1	?	?	?	1	1	-	-	-	-	-	-	1	0	0	0	0	0	-	?	0	0	0	0	?	?	?	?	?	?	?	?	?	?	?	?	?	?	?	?	?	?	0	?	?	?	?	-	-	-	-	-	0	1	1	1	1	1	1	1	1	1	-	-	-	0	1	0	-	-	-	-	1	-	0	0	0	?	?	?	?	?	?	0	-	-	-	2	0	-	0	1	?	0	?	?	?	0	-	?	?	0	?	?	0	?	?	?	0	-	-	-	-	-	-	?	?	0	0	-	-	-	0	0	?	0	?	3	-	0	?	?	?	?	?	?	?	?	?	?	?	?	?	?	?	?	-	-	-	-	-	-	-	0	-	-	-	0	-	0	-	0	1	0	0	0	0	0	-	1	0	1	0	?	?	-	1	?	0	0	-	-	?	?	1	?	?	?	?	?	?	?	?	?	?	1	1	1	?	?	0	0	2	1	0	1	0	?	0	0	?	0	0	?	?	?	?	0	-	-	?	?	1	1	?	0	?	0	-	0	0	0	-	-
Leanchoiliidae	1	1	1	0	0	-	0	0	-	0	-	-	-	-	-	-	-	-	1	0	1	1	?	?	?	?	?	0	-	0	-	-	1	1	0	-	-	1	1	-	-	-	-	-	-	1	0	0	0	(01)	0	-	0	0	0	0	0	?	1	?	?	?	?	?	?	1	?	1	?	?	?	?	0	-	-	0	?	?	?	0	-	-	-	-	-	0	1	1	1	1	1	1	0	1	1	-	-	-	1	0	0	-	-	-	-	(01)	-	0	0	0	0	0	0	1	0	0	0	-	-	-	2	0	-	0	1	1	0	1	1	1	0	-	1	?	0	?	2	0	0	0	0	0	-	-	-	-	-	-	-	-	0	0	-	-	-	0	0	?	0	0	3	-	0	?	?	0	1	1	1	1	0	0	0	-	?	?	?	?	?	-	-	-	-	-	-	-	0	-	-	-	0	-	0	-	0	1	0	0	0	0	0	-	1	0	(01)	1	1	1	-	1	1	0	0	-	-	?	?	1	?	0	0	?	0	?	?	?	0	-	1	1	1	1	1	0	0	2	1	0	1	0	1	0	0	?	0	0	0	1	0	0	0	-	-	6	0	1	1	1	0	0	0	-	0	0	0	-	-
Kiisortoqia		1	1	1	0	?	-	0	0	-	0	-	-	-	-	-	-	-	-	?	?	?	?	?	?	?	?	?	?	?	?	?	?	1	1	0	-	-	1	1	-	-	-	-	-	-	1	0	0	0	0	0	-	?	0	0	0	0	?	?	?	?	?	?	?	?	1	?	?	?	?	?	?	?	?	?	0	0	?	?	?	-	-	-	-	-	0	1	0	1	0	-	-	-	-	-	-	-	-	-	-	0	-	-	-	-	0	1	0	0	0	?	?	1	-	-	-	0	-	-	-	2	?	-	0	1	1	0	?	1	0	0	-	1	?	0	?	2	0	?	?	?	0	-	-	-	-	-	-	-	-	0	0	-	-	-	0	0	0	0	1	3	-	0	?	?	?	1	1	1	1	0	?	?	?	?	?	?	?	?	-	-	-	-	-	-	-	1	0	?	1	0	-	0	-	0	0	0	0	0	0	0	-	1	0	0	1	1	0	-	1	?	0	0	-	-	?	?	1	?	0	0	?	?	?	?	?	?	?	1	1	?	1	1	0	0	2	1	0	1	0	1	0	0	?	?	0	0	?	?	?	0	-	-	?	?	1	0	-	-	0	0	-	0	0	0	0	0
Kuamaia			1	1	1	0	0	-	0	0	-	0	-	-	-	-	-	-	-	-	0	-	1	1	?	?	?	?	?	2	-	-	-	-	1	1	1	0	0	1	1	-	-	-	-	-	-	1	0	0	?	0	0	-	?	0	0	0	0	?	?	?	?	?	?	?	?	1	?	1	0	1	-	-	1	1	1	0	0	?	?	?	-	-	-	-	-	0	1	0	0	-	-	-	-	-	-	-	-	-	-	-	0	-	-	-	-	0	1	-	-	0	0	0	?	?	0	0	0	-	-	-	2	4	-	0	1	1	0	1	1	0	0	-	1	1	0	?	2	0	1	0	?	0	-	-	-	-	-	-	-	-	0	0	-	-	-	0	0	0	0	1	3	-	0	?	?	?	?	?	?	?	?	?	?	?	?	?	?	?	?	-	-	-	-	-	-	-	1	(01)	(01)	1	0	-	0	-	0	?	0	0	0	0	0	-	1	0	0	1	0	-	-	1	1	0	0	-	-	?	?	1	?	?	?	?	?	?	?	?	1	0	1	1	0	1	1	0	0	2	2	?	1	0	1	?	0	?	0	0	1	?	?	?	0	-	-	0	0	1	0	-	-	0	0	-	0	0	0	0	1
Kwanyinaspis	1	1	1	0	0	-	0	0	-	0	-	-	-	-	-	-	-	-	0	-	1	1	?	?	?	?	?	2	-	-	-	-	1	1	?	?	?	1	1	-	-	-	-	-	-	1	0	0	0	0	0	-	?	0	0	0	0	?	?	?	?	?	?	?	?	1	?	?	?	?	?	?	1	1	1	0	0	?	?	?	-	-	-	-	-	0	1	0	0	-	-	-	-	-	-	-	-	-	-	-	0	-	-	-	-	0	1	-	-	0	0	0	1	-	-	-	0	-	-	-	2	4	-	0	1	1	0	?	1	0	0	-	1	?	0	?	2	0	?	0	?	0	-	-	-	-	-	-	-	-	0	0	-	-	-	0	0	0	0	1	3	-	0	?	?	?	?	?	?	?	?	?	?	?	?	?	?	?	?	-	-	-	-	-	-	-	1	0	1	1	0	-	0	-	0	1	0	0	0	0	0	-	1	0	0	1	0	-	-	1	?	0	0	-	-	?	?	1	?	0	0	?	0	?	?	?	1	0	1	1	0	1	1	0	0	2	2	0	1	0	1	0	0	?	0	0	0	?	?	?	0	-	-	?	?	1	0	-	-	0	0	-	0	0	0	-	-
Marrella		1	1	1	0	-	-	0	0	-	0	-	-	-	-	-	-	-	-	0	-	0	-	-	-	-	-	-	-	-	-	-	-	1	1	0	-	-	1	1	-	-	-	-	-	-	1	1	0	?	0	0	-	1	0	1	0	0	?	?	?	?	?	?	?	?	1	?	1	?	?	?	?	1	0	1	0	?	?	?	0	-	-	-	-	-	0	1	0	0	-	-	-	-	-	-	-	-	-	-	-	0	-	-	-	-	0	1	-	-	0	0	0	1	-	-	-	0	-	-	-	1	1	-	0	1	1	0	1	1	1	0	-	0	0	0	0	-	0	0	0	?	0	-	-	-	-	-	-	-	-	0	0	-	-	-	0	0	?	0	1	3	-	0	1	1	0	0	-	-	-	-	-	-	-	?	?	?	?	?	-	-	-	-	-	-	-	0	-	-	-	0	-	0	-	1	-	0	0	0	0	0	-	0	1	-	-	-	-	-	1	1	0	0	-	-	?	?	1	?	?	?	?	?	?	?	?	0	-	1	1	0	1	1	0	0	1	-	0	1	0	1	0	1	?	0	0	0	0	0	0	0	-	-	0	?	1	0	-	-	0	0	-	0	0	0	-	-
Burgessia		1	1	1	0	?	-	0	0	-	0	-	-	-	-	-	-	-	-	0	-	?	?	?	?	?	?	?	0	-	?	?	?	1	1	?	?	?	1	0	1	-	-	-	-	-	-	-	-	-	-	0	-	0	0	-	-	-	?	?	?	?	?	?	?	?	1	?	?	?	?	?	?	?	?	?	0	?	?	?	0	-	-	-	-	-	0	1	0	0	-	-	-	-	-	-	-	-	-	-	-	0	-	-	-	-	0	1	-	-	0	?	?	1	-	-	-	?	-	-	-	?	?	?	?	1	1	1	?	1	0	0	-	1	0	0	0	?	0	?	0	?	0	-	-	-	-	-	-	-	-	0	0	-	-	-	0	0	?	0	?	3	-	0	0	-	-	1	0	-	-	-	1	1	1	?	?	?	?	?	-	-	-	-	-	-	-	1	0	1	0	0	-	0	-	0	3	0	-	0	0	0	-	0	?	-	-	-	-	-	1	1	0	0	-	-	?	?	1	?	?	?	?	?	?	?	?	?	?	1	1	?	?	?	?	0	?	?	0	1	0	1	0	-	?	0	0	1	0	1	0	?	-	-	?	?	1	0	-	-	?	0	-	0	0	0	-	-
Emeraldella		1	1	1	0	?	-	0	0	-	0	-	-	-	-	-	-	-	-	0	-	?	?	?	?	?	?	?	0	-	?	?	?	1	2	0	-	-	1	1	-	-	-	-	-	-	1	0	0	?	0	0	-	1	0	0	0	0	?	?	?	?	?	?	?	?	1	?	1	0	0	-	-	1	0	1	0	0	1	?	0	-	-	-	-	-	0	1	0	0	-	-	-	-	-	-	-	-	-	-	-	0	-	-	-	-	0	1	-	-	0	0	0	?	?	0	0	?	0	0	-	2	4	-	0	1	1	?	1	1	0	0	-	?	?	0	0	?	0	1	0	?	0	-	-	-	-	-	-	-	-	0	0	-	0	-	0	0	?	0	1	3	-	0	?	?	?	1	1	2	0	?	0	0	-	?	?	?	?	?	-	-	-	-	-	-	-	0	-	-	-	0	-	0	-	0	1	0	0	0	0	0	-	1	0	0	1	1	0	-	1	1	0	0	-	-	?	?	1	?	0	0	?	0	?	?	?	1	0	1	1	0	1	1	0	0	2	2	0	1	0	1	0	0	?	0	0	1	1	1	0	0	-	-	2	0	1	1	0	1	1	1	4	0	0	0	-	-
Sidneyia		1	1	1	0	0	-	0	0	-	0	-	-	-	-	-	-	-	-	0	-	1	1	?	?	?	?	?	0	-	1	0	0	1	?	0	-	-	1	1	-	-	-	-	-	-	1	0	0	0	0	0	-	1	0	0	1	0	?	?	?	?	?	?	?	?	1	?	1	0	0	-	-	1	0	1	0	0	?	?	0	-	-	-	-	-	0	1	0	0	-	-	-	-	-	-	-	-	-	-	-	0	-	-	-	-	0	1	-	-	0	0	0	?	?	0	0	?	?	?	-	2	4	-	0	1	1	?	1	1	0	0	-	?	?	0	0	?	0	1	0	1	0	-	-	-	-	-	-	-	-	0	0	-	?	-	0	0	?	0	1	3	-	0	?	?	?	1	1	?	?	?	0	0	-	?	?	?	?	?	-	-	-	-	-	-	-	0	-	-	-	0	-	1	0	0	1	0	0	0	0	0	-	1	0	0	1	1	1	-	1	1	0	0	-	-	?	?	1	1	0	0	1	0	?	?	?	1	0	1	1	0	1	1	0	0	2	2	0	1	0	-	0	0	?	1	0	1	1	1	0	0	-	-	2	0	1	1	1	0	1	1	4	0	0	0	-	-
Aglaspidida		1	1	1	1	0	-	0	0	-	0	-	-	-	-	-	-	-	-	0	-	1	1	?	?	?	?	?	1	0	-	-	-	1	?	0	-	-	1	1	-	-	-	-	-	-	1	0	0	1	0	0	-	1	0	0	0	0	?	?	?	?	?	?	?	?	1	?	1	?	?	?	?	1	?	?	0	0	?	?	?	-	-	-	-	-	0	1	0	0	-	-	-	-	-	-	-	-	-	-	-	0	-	-	-	-	0	1	-	-	0	0	0	?	?	?	?	0	0	1	-	-	-	-	-	1	1	0	1	1	0	?	?	0	?	0	?	-	0	0	?	?	0	-	-	-	-	-	-	?	?	0	?	-	?	-	0	0	0	0	1	3	-	0	?	?	?	?	?	?	?	?	?	?	?	?	?	?	?	?	-	-	-	-	-	-	-	0	-	-	-	0	-	0	-	0	1	0	0	0	0	0	-	1	0	0	1	1	0	-	1	1	0	0	-	-	?	?	1	?	?	?	?	?	?	?	?	1	0	0	-	-	?	?	?	0	-	-	0	1	0	1	0	0	?	?	0	0	?	?	?	0	-	-	?	0	1	1	0	0	0	1	0	0	0	0	-	-
Olenoides		1	1	1	1	1	-	0	0	-	0	-	-	-	-	-	-	-	-	0	-	1	1	?	?	?	0	?	1	1	-	-	-	1	1	0	-	-	1	1	-	-	-	-	-	-	1	0	1	1	0	0	-	1	0	1	0	1	?	?	?	?	?	?	?	?	1	?	1	0	0	-	-	1	0	1	0	0	1	?	0	-	-	-	-	-	0	1	0	0	-	-	-	-	-	-	-	-	-	-	-	0	-	-	-	-	0	1	-	-	0	0	0	1	-	-	-	0	-	0	-	2	2	-	0	1	1	0	1	1	0	0	-	1	1	0	0	2	0	1	0	1	0	-	-	-	-	-	-	-	-	0	0	-	-	-	0	0	0	0	1	3	-	0	1	1	0	1	1	2	0	?	0	0	-	?	?	?	?	?	-	-	-	-	-	-	-	1	0	0	1	0	-	0	-	0	1	0	0	0	0	0	-	1	0	0	1	1	1	-	1	1	0	0	-	-	?	?	1	0	-	-	-	-	-	-	-	1	0	1	1	0	1	1	0	0	2	1	0	1	0	1	0	0	?	0	0	1	1	1	0	0	-	-	2	0	1	0	-	-	0	1	1	0	0	0	1	1
Hongshiyanaspis	1	1	1	1	1	-	0	0	-	0	-	-	-	-	-	-	-	-	0	-	1	1	?	?	?	0	?	1	1	-	-	-	1	1	0	-	-	1	1	-	-	-	-	-	-	1	0	1	1	0	0	-	1	0	1	0	1	?	?	?	?	?	?	?	?	1	?	1	0	0	-	-	1	1	1	0	0	?	?	0	-	-	-	-	-	0	1	0	0	-	-	-	-	-	-	-	-	-	-	-	0	-	-	-	-	0	1	-	-	0	0	0	1	-	-	-	0	-	0	-	2	4	-	0	1	1	0	1	1	0	0	-	1	?	0	?	2	0	1	?	1	0	-	-	-	-	-	-	-	-	0	0	-	-	-	0	0	0	0	1	3	-	0	?	?	?	?	?	?	?	?	?	?	?	?	?	?	?	?	-	-	-	-	-	-	-	1	0	0	1	0	-	0	-	0	0	0	0	0	0	0	-	1	0	0	1	1	1	-	1	1	0	0	-	-	?	?	1	0	-	-	-	-	-	-	-	1	0	1	1	0	1	1	0	0	2	2	0	1	0	1	0	0	?	0	0	1	0	1	0	0	-	-	2	0	1	0	-	-	0	0	-	0	0	0	1	0
Naraoia			1	1	1	0	0	-	0	0	-	0	-	-	-	-	-	-	-	-	0	-	1	1	?	?	?	-	-	0	-	?	-	?	1	1	0	-	-	1	1	-	-	-	-	-	-	1	0	0	0	0	0	-	1	0	(01)	1	0	?	?	?	?	?	?	?	?	1	?	1	0	1	-	-	1	1	1	0	0	1	?	0	-	-	-	-	-	0	1	0	0	-	-	-	-	-	-	-	-	-	-	-	0	-	-	-	-	0	1	-	-	0	0	0	1	-	-	-	0	-	0	-	2	2	-	0	1	1	0	1	1	0	0	-	1	1	0	0	2	0	1	0	1	0	-	-	-	-	-	-	-	-	0	0	-	-	-	0	0	0	0	1	3	-	0	0	-	-	1	1	2	0	1	1	1	1	?	?	?	?	?	-	-	-	-	-	-	-	1	1	1	1	0	-	0	-	1	-	0	0	0	0	0	-	1	0	0	1	-	-	-	1	1	0	0	-	-	?	?	1	0	-	-	-	-	-	-	-	1	0	1	1	0	1	1	0	0	2	1	0	1	0	1	0	0	?	0	0	1	0	1	0	0	-	-	?	?	1	0	-	-	0	0	-	0	0	0	0	0
Xandarella		1	1	1	0	0	-	0	0	-	0	-	-	-	-	-	-	-	-	0	-	1	1	?	?	?	?	?	1	0	-	-	-	1	3	0	-	-	1	1	-	-	-	-	-	-	1	0	?	0	0	0	-	1	0	1	1	1	?	?	?	?	?	?	?	?	1	?	1	0	0	-	-	1	1	1	0	0	1	?	0	-	-	-	-	-	0	1	0	0	-	-	-	-	-	-	-	-	-	-	-	0	-	-	-	-	0	1	-	-	0	0	0	1	-	-	-	0	-	0	0	2	2	-	0	1	1	0	1	1	0	0	-	1	?	?	0	2	0	?	0	?	0	-	-	-	-	-	-	-	-	0	0	-	0	-	0	0	0	0	1	3	-	0	?	?	?	1	1	2	0	1	0	0	-	?	?	?	?	?	-	-	-	-	-	-	-	0	-	-	-	0	-	0	-	0	1	0	0	0	0	1	1	1	0	0	1	1	0	-	1	1	?	0	-	-	?	?	1	?	?	?	?	0	?	?	?	?	?	1	1	0	1	1	0	0	2	1	0	1	0	1	0	0	?	0	0	?	?	?	?	0	-	-	?	?	1	1	0	0	1	0	-	0	0	0	-	-
Pycnogonida		1	1	1	0	-	-	0	0	-	0	-	-	-	-	-	-	-	-	1	2	0	-	-	-	-	-	-	1	0	-	-	-	1	1	0	-	-	1	1	-	-	-	-	-	-	0	-	-	-	-	-	-	0	0	0	?	0	0	-	?	?	?	?	?	0	1	?	1	?	?	?	?	0	-	-	0	0	0	-	0	-	-	-	-	-	0	1	1	1	0	-	-	-	-	-	-	-	-	-	1	1	2	0	0	0	0	-	-	0	0	0	1	1	-	-	-	1	-	1	-	-	-	-	-	1	1	?	1	1	1	0	-	-	0	0	0	-	0	0	0	0	0	-	-	-	-	-	-	-	-	0	0	-	-	-	0	0	0	0	0	3	-	1	1	1	0	0	-	-	-	-	-	-	-	0	1	-	1	0	-	-	-	-	-	-	-	0	-	-	-	0	-	0	-	0	-	0	0	0	0	0	-	0	0	-	-	-	-	-	1	1	0	0	-	-	0	0	1	0	-	-	-	-	-	-	-	0	-	-	-	-	-	-	-	-	-	-	-	-	-	-	-	-	0	0	0	-	0	0	0	0	-	-	2	0	1	0	-	-	0	0	-	0	0	0	-	-
Sanctacaris		1	1	1	0	0	-	0	0	-	0	-	-	-	-	-	-	-	-	0	-	1	1	?	?	?	?	?	0	-	0	-	-	1	4	0	-	-	1	1	-	-	-	-	-	-	1	0	0	0	0	1	0	0	0	0	2	0	?	?	?	?	?	?	?	?	1	?	1	0	1	-	-	?	?	?	0	?	?	?	?	-	-	-	0	0	0	1	1	?	0	-	-	-	-	-	-	-	-	-	-	0	-	-	-	-	0	-	-	0	0	0	?	1	-	-	-	0	-	0	0	0	-	0	1	0	1	1	1	1	0	0	-	1	?	0	?	0	0	1	0	1	0	-	-	-	-	-	-	-	-	0	0	-	0	-	0	0	0	0	0	3	-	0	1	0	0	0	?	?	?	?	?	?	?	?	?	?	?	?	-	-	-	-	-	-	-	0	-	-	-	?	?	?	?	0	1	1	0	0	0	0	-	1	0	1	0	?	?	-	1	?	?	?	-	-	?	?	1	0	-	-	-	-	-	?	?	1	?	1	1	1	?	?	?	0	2	?	1	1	0	-	0	0	0	1	0	?	?	?	?	0	-	-	2	?	1	1	1	0	1	0	-	0	0	0	-	-
Habelia			1	1	1	0	0	-	0	0	-	0	-	-	-	-	-	-	-	-	0	-	1	1	?	?	?	?	?	0	-	0	-	-	1	4	0	-	-	1	1	-	-	-	-	-	-	1	0	0	0	0	1	0	0	0	0	2	0	?	?	?	?	?	?	?	?	1	?	1	0	1	-	-	?	?	?	0	0	?	?	?	-	-	-	0	0	0	1	1	?	0	-	-	-	-	-	-	-	-	-	-	0	-	-	-	-	0	-	-	0	0	0	0	1	-	-	-	0	-	0	0	0	-	0	1	0	1	1	1	1	0	0	-	1	?	0	?	0	0	1	0	1	0	-	-	-	-	-	-	-	-	0	0	-	0	-	0	0	0	0	0	3	-	0	1	0	0	0	-	-	-	-	-	-	-	?	?	?	?	?	-	-	-	-	-	-	-	0	-	-	-	1	1	0	-	0	1	1	0	0	0	0	-	1	0	1	0	1	1	-	1	1	0	0	-	-	?	?	1	0	-	-	-	-	-	-	-	1	0	1	1	1	?	?	?	0	2	(01)	1	1	0	-	0	0	0	1	0	0	0	0	0	0	-	-	2	?	1	1	0	0	1	0	-	0	0	0	-	-
Offacolus		1	1	1	0	0	-	0	0	-	0	-	-	-	-	-	-	-	-	?	?	1	1	?	?	?	?	?	?	?	?	?	?	1	4	?	?	?	1	1	-	-	-	-	-	-	1	0	0	?	0	1	0	0	0	1	0	0	?	?	?	?	?	?	?	?	1	?	?	?	0	?	?	0	-	-	0	?	?	?	?	-	-	-	0	0	0	1	1	1	0	-	-	-	-	-	-	-	-	-	?	1	2	0	0	0	0	-	-	0	0	0	0	1	-	-	-	0	-	0	0	0	-	1	1	1	1	1	1	1	0	1	0	1	0	0	0	-	0	0	1	?	0	-	-	-	-	-	-	-	-	0	1	-	0	-	0	0	0	0	?	3	-	0	?	?	?	0	-	-	-	-	-	-	-	?	?	?	?	?	?	?	?	?	?	?	?	1	0	0	1	1	-	1	0	0	3	1	0	0	1	0	-	1	0	1	0	0	-	-	1	-	-	-	-	-	?	?	1	?	?	?	?	?	?	?	?	?	?	1	1	0	1	1	1	0	0	-	1	-	0	-	-	0	0	0	0	-	0	0	0	0	0	0	3	?	1	1	0	0	0	0	-	0	0	0	-	-
Dibasterium		1	1	1	0	?	-	0	0	-	0	-	-	-	-	-	-	-	-	?	?	?	?	?	?	?	?	?	0	?	?	?	?	1	3	0	-	-	1	1	-	-	-	-	-	-	1	0	0	0	0	1	0	0	0	0	2	0	?	?	?	?	?	?	?	?	1	?	?	?	0	?	?	0	-	-	0	?	?	?	?	-	-	-	0	0	0	1	1	1	0	-	-	-	-	-	-	-	-	-	?	1	2	0	0	0	0	-	-	0	0	0	0	1	-	-	-	0	-	0	0	0	-	1	1	1	1	1	1	1	0	1	0	1	0	0	0	-	0	0	1	?	0	-	-	-	-	-	-	-	-	0	1	-	0	-	0	0	0	0	?	3	-	0	?	?	?	?	?	?	?	?	?	?	?	?	?	?	?	?	?	?	?	?	?	?	?	0	-	-	-	1	-	1	0	0	1	1	1	0	1	0	-	1	0	1	0	0	-	-	1	-	-	-	-	-	?	?	1	?	?	?	?	?	?	?	?	?	?	1	1	0	1	1	1	0	0	-	1	-	0	-	-	0	0	0	0	-	0	0	0	0	0	0	3	?	1	1	0	0	1	0	-	0	0	0	-	-
Weinbergina		1	1	1	0	0	-	0	0	-	0	-	-	-	-	-	-	-	-	1	0	1	1	?	?	?	?	?	?	0	?	?	?	1	4	?	-	-	1	1	-	-	-	-	-	-	1	0	0	?	0	0	-	1	0	0	?	0	?	?	?	?	?	?	?	?	1	?	?	?	0	?	?	?	?	?	0	?	?	?	?	-	-	-	0	0	0	1	1	1	0	-	-	-	-	-	-	-	-	-	?	1	2	0	0	0	0	-	-	0	0	0	2	1	-	-	-	1	-	1	1	-	-	-	-	1	1	1	1	1	0	1	0	0	0	0	0	-	0	0	0	1	0	-	-	-	-	-	-	-	-	0	0	-	0	-	0	0	0	0	?	3	-	?	?	?	?	?	?	?	?	?	?	?	?	?	?	?	?	?	?	?	?	?	?	?	?	0	-	-	-	0	-	0	-	0	?	0	?	0	1	0	-	1	0	0	0	0	-	-	1	-	-	-	-	-	?	?	1	?	?	?	?	?	?	?	?	1	0	?	?	0	1	1	1	?	?	?	1	-	?	-	-	?	0	0	0	-	0	0	0	0	0	0	2	?	1	1	0	0	0	0	-	0	0	0	-	-
Limulus			1	1	1	0	0	-	0	0	-	0	-	-	-	-	-	-	-	-	1	0	1	1	0	?	?	0	1	1	1	-	-	-	1	4	0	-	-	1	1	-	-	-	-	-	-	1	0	0	1	1	0	-	1	0	1	0	0	1	1	0	0	0	0	0	0	1	1	1	0	0	-	-	0	-	-	0	0	1	1	0	-	-	-	0	0	0	1	1	1	0	-	-	-	-	-	-	-	-	-	1	1	2	0	0	0	0	-	-	0	0	0	0	1	-	-	-	1	-	1	1	-	-	-	-	1	1	1	1	1	0	1	0	0	0	0	0	-	0	0	1	1	0	-	-	-	-	-	-	-	-	0	1	-	0	-	0	0	0	0	1	3	-	0	1	0	1	0	-	-	-	-	1	1	1	0	1	1	1	0	0	0	0	0	1	0	0	1	1	1	1	0	-	0	-	0	1	1	0	0	1	0	-	1	0	0	0	0	-	-	1	-	-	-	-	-	0	0	1	1	0	0	1	0	0	0	-	1	0	1	1	0	1	1	1	0	2	1	1	-	0	-	-	0	0	0	1	-	0	0	0	0	0	0	3	0	1	1	0	0	0	0	-	0	0	0	1	1
Chasmataspis	1	1	1	0	0	-	0	0	-	0	-	-	-	-	-	-	-	-	1	0	1	1	?	?	?	?	?	1	(01)	-	-	-	1	?	?	-	-	1	1	-	-	-	-	-	-	0	1	0	1	0	0	-	?	0	1	2	0	?	?	?	?	?	?	?	?	1	?	?	?	0	?	?	?	?	?	0	?	1	1	1	-	-	-	0	0	0	1	1	1	0	-	-	-	-	-	-	-	-	-	?	1	?	?	?	?	0	-	-	0	0	0	?	1	-	-	-	1	-	1	1	-	-	-	-	1	1	1	1	1	?	1	?	0	0	0	0	-	0	0	0	?	0	-	-	-	-	-	-	-	-	0	1	-	0	-	0	0	0	0	?	3	-	?	?	?	?	?	?	?	?	?	?	?	?	?	?	?	?	?	?	?	?	?	?	?	?	1	0	0	0	1	-	1	0	0	1	?	1	0	1	0	-	1	0	0	0	0	-	-	1	-	-	-	-	-	?	?	1	?	?	?	0	0	?	?	?	?	?	?	?	0	?	?	?	?	?	?	1	-	?	-	-	?	0	0	1	-	0	0	0	0	?	?	6	?	1	1	0	0	0	0	-	0	0	0	-	-
Megalograptus	1	1	1	0	0	-	0	0	-	0	-	-	-	-	-	-	-	-	0	-	1	1	?	?	?	?	?	1	0	-	-	-	1	3	?	-	-	1	1	-	-	-	-	-	-	0	1	0	1	0	0	-	1	0	0	0	0	?	?	?	?	?	?	?	?	1	?	1	?	0	?	?	0	-	-	0	0	1	1	1	-	-	-	0	0	0	1	1	1	0	-	-	-	-	-	-	-	-	-	1	1	1	0	0	0	0	-	-	0	0	0	2	1	-	-	-	1	-	1	1	-	-	-	-	1	(01)	1	1	1	1	(01)	1	0	0	0	0	-	0	1	0	1	0	-	-	-	-	-	-	-	-	0	0	-	0	-	0	0	0	0	?	3	-	0	?	?	?	?	?	?	?	?	?	?	?	?	?	?	?	?	?	?	?	?	?	?	?	1	0	0	0	1	-	1	0	0	1	1	?	0	1	0	-	1	0	0	0	0	-	-	1	-	-	-	-	-	?	?	1	0	-	-	-	-	-	-	-	1	?	1	1	0	1	1	1	1	0	-	1	-	-	-	-	-	0	1	1	-	1	0	0	0	0	0	2	0	1	1	(01)	0	0	0	-	0	0	0	-	-
Scorpiones		1	1	1	0	0	-	0	0	-	0	-	-	-	-	-	-	-	-	1	0	1	(01)	0	0	0	0	1	1	0	-	-	-	1	3	1	1	0	1	1	-	-	-	-	-	-	0	1	1	0	0	0	-	0	0	0	2	0	1	1	0	0	0	0	0	0	1	1	1	0	0	-	-	0	-	-	0	0	1	1	1	-	-	-	0	0	0	1	1	1	0	-	-	-	-	-	-	-	-	-	0	1	2	0	0	0	0	-	-	0	0	0	2	1	-	-	-	1	-	1	1	-	-	-	-	1	1	1	1	1	1	1	1	0	0	0	0	-	0	0	0	0	0	-	-	-	-	-	-	-	-	0	0	-	0	-	0	0	0	0	0	3	-	0	0	-	-	1	1	2	0	0	0	0	-	0	1	1	1	1	0	1	1	1	0	0	1	1	0	0	0	1	-	1	0	0	1	1	1	0	1	0	-	0	(01)	-	-	-	-	-	1	-	-	-	-	-	1	1	1	0	-	-	-	-	-	-	-	1	1	1	1	0	1	1	1	1	0	-	1	-	-	-	-	-	0	0	0	-	0	0	0	0	1	2	2	0	1	1	0	0	0	0	-	0	0	0	-	-
Pseudoscorpiones	1	1	1	0	0	-	0	0	-	0	-	-	-	-	-	-	-	-	0	-	1	0	0	0	?	0	0	1	0	0	-	-	1	3	1	1	0	1	1	-	-	-	-	-	-	0	1	(01)	0	0	0	-	0	0	0	0	0	1	1	0	0	0	0	0	0	1	1	1	0	1	-	-	0	-	-	0	1	1	1	-	-	-	-	0	0	0	1	1	1	0	-	-	-	-	-	-	-	-	-	-	1	0	0	1	0	0	-	-	0	0	0	2	1	-	-	-	1	-	1	1	-	-	-	-	1	1	1	1	1	1	1	1	0	0	0	0	-	0	0	0	0	0	-	-	-	-	-	-	-	-	0	0	-	0	-	0	0	0	0	0	3	-	0	0	-	-	?	?	?	?	?	?	?	?	0	1	1	1	0	0	1	1	0	0	0	1	1	1	0	0	0	-	1	0	0	1	0	0	0	0	0	-	0	1	-	-	-	-	-	1	-	-	-	-	-	1	1	1	0	-	-	-	-	-	-	-	0	1	0	-	-	0	-	-	-	-	-	1	-	-	-	-	-	0	0	0	-	0	0	0	0	1	2	2	0	1	0	-	-	0	0	-	0	0	0	-	-
Opiliones		1	1	1	0	0	-	0	0	-	0	-	-	-	-	-	-	-	-	1	-	(01)	0	0	0	?	0	0	1	0	0	-	-	1	3	1	1	(01)	1	1	-	-	-	-	-	-	0	1	1	0	0	0	-	0	0	0	0	0	1	1	0	0	0	0	0	0	1	1	1	0	0	-	-	0	-	-	0	0	1	1	1	-	-	-	0	0	0	1	1	1	0	-	-	-	-	-	-	-	-	-	1	1	2	0	0	0	0	-	-	0	0	0	2	1	-	-	-	1	-	1	1	-	-	-	-	1	1	1	1	1	1	0	-	0	0	0	0	-	0	0	0	0	0	-	-	-	-	-	-	-	-	0	0	-	0	-	0	0	0	0	0	3	-	0	0	-	-	1	1	2	0	0	?	0	?	0	1	1	1	0	0	1	0	0	1	0	0	1	1	2	-	0	-	1	0	0	2	1	0	0	0	0	-	0	0	-	-	-	-	-	1	-	-	-	-	-	1	0	1	0	-	-	-	-	-	-	-	0	-	0	-	-	0	-	-	-	-	-	1	-	-	-	-	-	0	0	0	-	0	0	0	0	1	2	6	0	1	0	-	-	0	0	-	0	0	0	-	-
Palpigradi		1	1	1	0	-	-	0	0	-	0	-	-	-	-	-	-	-	-	0	-	0	-	-	-	-	-	-	-	-	-	-	-	1	3	1	1	1	1	1	-	-	-	-	-	-	0	1	1	0	0	0	-	0	0	0	0	0	1	1	0	0	0	0	0	0	1	1	1	0	0	-	-	0	-	-	0	0	1	0	0	-	-	-	0	0	0	1	1	1	0	-	-	-	-	-	-	-	-	-	1	1	2	0	0	0	0	-	-	0	0	0	2	1	-	-	-	1	-	1	1	-	-	-	-	1	1	1	1	1	0	0	-	0	0	0	0	-	0	0	0	0	0	-	-	-	-	-	-	-	-	0	0	-	0	-	0	0	0	0	0	3	-	0	0	-	-	?	?	?	?	?	?	?	?	0	1	1	1	0	1	0	0	0	1	0	0	1	1	2	-	0	-	1	1	0	1	0	0	1	0	0	-	0	1	-	-	-	-	-	1	-	-	-	-	-	1	1	1	0	-	-	-	-	-	-	-	0	1	0	-	-	0	-	-	-	-	-	1	-	-	-	-	-	0	0	0	-	0	0	0	0	0	0	2	0	1	1	0	1	0	0	-	0	0	0	-	-
Solifugae		1	1	1	0	0	-	0	0	-	0	-	-	-	-	-	-	-	-	1	0	(01)	0	0	0	?	0	0	1	0	0	-	-	1	3	1	1	0	1	1	-	-	-	-	-	-	0	1	1	0	0	0	-	0	0	0	0	0	1	1	0	0	0	0	0	0	1	0	1	0	1	-	-	0	-	-	0	1	1	1	0	-	-	-	0	0	0	1	1	1	0	-	-	-	-	-	-	-	-	-	-	1	0	0	1	0	0	-	-	0	0	0	1	1	-	-	-	1	-	1	1	-	-	-	-	1	1	1	1	1	1	0	-	0	0	0	0	-	0	0	0	0	0	-	-	-	-	-	-	-	-	0	0	-	0	-	0	0	0	0	0	3	-	0	0	-	-	?	?	?	?	?	?	?	?	0	1	1	1	1	1	0	1	1	0	0	0	1	1	2	-	0	-	1	0	0	1	0	0	1	0	0	-	0	1	-	-	-	-	-	1	-	-	-	-	-	1	0	1	0	-	-	-	-	-	-	-	0	-	0	-	-	0	-	-	-	-	-	1	-	-	-	-	-	0	0	0	-	0	0	0	0	0	1	2	0	1	0	-	-	0	0	-	0	0	0	-	-
Ricinulei		1	1	1	0	0	-	0	0	-	0	-	-	-	-	-	-	-	-	0	-	1	0	0	0	?	0	0	1	0	0	-	-	1	3	1	1	0	1	1	-	-	-	-	-	-	0	1	0	0	0	0	-	0	0	0	2	0	1	1	0	0	0	0	0	0	1	1	1	0	0	-	-	0	-	-	0	1	1	1	0	-	-	-	0	0	0	1	1	1	0	-	-	-	-	-	-	-	-	-	-	1	1	(01)	1	0	0	-	-	0	0	0	1	1	-	-	-	1	-	1	1	-	-	-	-	1	1	1	1	1	1	1	0	0	0	0	0	-	0	0	0	0	0	-	-	-	-	-	-	-	-	0	0	-	0	-	0	0	0	0	0	3	-	0	0	-	-	?	?	?	?	?	?	?	?	0	1	1	1	1	1	0	0	1	1	0	0	1	1	2	-	0	-	1	1	0	1	0	1	1	0	1	0	0	0	-	-	-	-	-	1	-	-	-	-	-	1	0	1	0	-	-	-	-	-	-	-	0	-	0	-	-	0	-	-	-	-	-	1	-	-	-	-	-	0	0	0	-	0	0	0	0	0	1	4	0	1	0	-	-	0	0	-	0	0	0	-	-
Haptopoda		1	1	1	0	0	-	0	0	-	0	-	-	-	-	-	-	-	-	1	0	1	0	0	0	?	0	0	1	1	0	-	-	1	3	1	1	?	1	1	-	-	-	-	-	-	0	1	0	0	0	0	-	0	0	0	2	0	1	?	0	0	0	0	0	0	1	1	1	0	0	-	-	0	-	-	0	0	1	0	0	-	-	-	1	1	0	1	1	1	0	-	-	-	-	-	-	-	-	-	-	1	1	1	1	0	0	-	-	0	0	0	2	1	-	-	-	1	-	1	1	-	-	-	-	1	1	1	1	1	1	0	-	0	0	0	0	-	1	0	0	0	0	-	-	-	-	-	-	-	-	0	0	-	0	-	0	0	0	0	0	3	-	0	0	-	-	?	?	?	?	?	?	?	?	0	1	1	1	1	1	0	0	0	1	?	?	1	1	0	?	0	-	1	1	0	1	0	1	0	?	0	-	0	0	-	-	-	-	-	1	-	-	-	-	-	1	1	1	0	-	-	-	-	-	-	-	0	-	?	?	?	?	?	?	?	?	?	1	-	-	-	-	-	0	0	0	-	0	0	0	0	0	0	?	?	1	0	-	-	0	0	-	0	0	0	-	-
Trigonotarbida	1	1	1	0	0	-	0	0	-	0	-	-	-	-	-	-	-	-	1	0	1	0	0	0	?	0	0	1	0	0	-	-	1	3	1	1	1	1	1	-	-	-	-	-	-	0	1	0	0	0	0	-	0	0	0	2	0	1	?	0	0	0	0	0	0	1	1	1	0	0	-	-	0	-	-	0	1	1	1	?	-	-	-	?	?	0	1	1	1	0	-	-	-	-	-	-	-	-	-	-	1	1	1	1	0	0	-	-	0	0	0	2	1	-	-	-	1	-	1	1	-	-	-	-	1	1	1	1	1	1	1	0	0	0	0	0	-	0	0	0	0	0	-	-	-	-	-	-	-	-	0	0	-	0	-	0	0	0	0	0	3	-	0	0	-	-	?	?	?	?	?	?	?	?	0	1	1	1	1	1	0	0	0	1	?	?	1	1	0	?	0	-	1	1	0	1	0	1	1	1	0	-	0	0	-	-	-	-	-	1	-	-	-	-	-	1	0	1	0	-	-	-	-	-	-	-	0	-	1	1	0	1	0	-	1	0	-	1	-	-	-	-	-	0	0	0	-	0	0	0	0	0	0	2	?	1	0	-	-	0	0	-	0	0	0	-	-
Thelyphonida	1	1	1	0	0	-	0	0	-	0	-	-	-	-	-	-	-	-	1	0	1	0	0	0	?	0	0	1	0	0	-	-	1	3	1	1	1	1	1	-	-	-	-	-	-	0	1	0	0	0	0	-	0	0	0	0	0	1	1	0	0	0	0	0	0	1	1	1	0	0	-	-	0	-	-	0	1	1	0	0	-	-	-	1	1	0	1	1	1	0	-	-	-	-	-	-	-	-	-	-	1	1	1	1	0	0	-	-	0	0	0	2	1	-	-	-	1	-	1	1	-	-	-	-	1	1	1	1	1	1	1	1	0	0	0	0	-	1	0	0	0	0	-	-	-	-	-	-	-	-	0	0	-	0	-	0	0	0	0	0	3	-	0	0	-	-	1	0	-	-	-	1	1	0	0	1	1	1	1	1	0	0	0	1	1	0	1	1	0	0	0	-	1	1	0	1	0	0	1	1	0	-	0	0	-	-	-	-	-	1	-	-	-	-	-	1	1	1	0	-	-	-	-	-	-	-	0	1	1	1	0	1	0	-	1	0	-	1	-	-	-	-	-	0	0	0	-	0	0	0	1	0	0	2	0	1	1	0	1	0	0	-	0	0	0	-	-
Schizomida		1	1	1	0	-	-	0	0	-	0	-	-	-	-	-	-	-	-	0	-	0	-	-	-	-	-	-	-	-	-	-	-	1	3	1	1	1	1	1	-	-	-	-	-	-	0	1	1	0	0	0	-	0	0	0	0	0	1	1	0	0	0	0	0	0	1	1	1	0	0	-	-	0	-	-	0	1	1	0	0	-	-	-	1	1	0	1	1	1	0	-	-	-	-	-	-	-	-	-	-	1	1	1	1	1	0	-	-	0	0	0	2	1	-	-	-	1	-	1	1	-	-	-	-	1	1	1	1	1	1	1	0	0	0	0	0	-	1	0	0	0	0	-	-	-	-	-	-	-	-	0	0	-	0	-	0	0	0	0	0	3	-	0	0	-	-	1	0	-	-	-	1	1	0	0	1	1	1	1	1	0	0	0	0	1	0	1	1	2	-	0	-	1	1	0	1	0	0	1	1	0	-	0	0	-	-	-	-	-	1	-	-	-	-	-	1	1	1	0	-	-	-	-	-	-	-	0	1	1	1	0	1	0	-	1	0	-	1	-	-	-	-	-	0	0	0	-	0	0	0	1	0	0	2	0	1	0	-	-	0	0	-	0	0	0	-	-
Amblypygi		1	1	1	0	0	-	0	0	-	0	-	-	-	-	-	-	-	-	(01)	0	1	0	0	0	?	0	0	1	1	0	-	-	1	3	1	1	1	1	1	-	-	-	-	-	-	0	1	1	0	0	0	-	0	0	0	0	0	1	0	0	0	0	0	0	0	1	1	1	0	0	-	-	0	-	-	0	1	1	0	0	-	-	-	0	1	0	1	1	1	0	-	-	-	-	-	-	-	-	-	-	1	1	1	1	1	0	-	-	0	0	0	2	1	-	-	-	1	-	1	1	-	-	-	-	1	1	1	1	1	1	(01)	1	0	0	0	0	-	1	0	0	0	0	-	-	-	-	-	-	-	-	0	0	-	0	-	0	0	0	0	0	3	-	0	1	0	0	1	0	-	-	-	1	1	0	0	1	1	1	1	1	0	0	0	1	1	0	1	1	2	-	0	-	1	1	0	1	0	0	1	1	0	-	0	0	-	-	-	-	-	1	-	-	-	-	-	1	1	1	0	-	-	-	-	-	-	-	0	-	1	1	0	1	0	-	1	0	-	1	-	-	-	-	-	0	0	0	-	0	0	0	1	0	0	2	0	1	0	-	-	0	0	-	0	0	0	-	-
Uraraneida		1	1	1	0	?	-	0	0	-	0	-	-	-	-	-	-	-	-	?	?	?	?	?	?	?	?	?	?	?	?	?	?	1	3	1	1	?	1	1	-	-	-	-	-	-	0	1	0	0	0	0	-	0	0	0	0	0	1	?	0	0	0	0	0	0	1	1	1	0	0	-	-	0	-	-	0	0	1	1	0	-	-	-	0	?	0	1	1	1	0	-	-	-	-	-	-	-	-	-	-	1	1	1	1	0	0	-	-	0	0	0	2	1	-	-	-	1	-	1	1	-	-	-	-	1	1	1	1	1	1	0	-	0	0	0	0	-	0	0	0	0	0	-	-	-	-	-	-	-	-	0	0	-	0	-	0	0	0	0	0	3	-	0	0	-	-	?	?	?	?	?	?	?	?	0	1	1	1	1	1	0	0	0	1	?	?	1	1	2	-	0	-	1	0	0	1	0	0	1	?	0	-	0	0	-	-	-	-	-	1	-	-	-	-	-	1	0	1	0	-	-	-	-	-	-	-	?	?	?	?	?	?	?	?	?	?	?	1	-	-	-	-	-	0	0	0	-	0	0	0	0	0	0	?	?	1	1	0	1	0	0	-	0	0	0	-	-
Araneae			1	1	1	0	0	-	0	0	-	0	-	-	-	-	-	-	-	-	1	(02)	1	0	0	0	1	0	0	1	0	0	-	-	1	3	0	-	1	1	1	-	-	-	-	-	-	0	1	0	0	0	0	-	0	0	0	0	0	1	0	0	0	0	0	0	0	1	1	1	0	0	-	-	0	-	-	0	1	1	1	0	-	-	-	0	?	0	1	1	1	0	-	-	-	-	-	-	-	-	-	-	1	1	1	1	0	0	-	-	0	0	0	2	1	-	-	-	1	-	1	1	-	-	-	-	1	1	1	1	1	1	0	-	0	0	0	0	-	0	0	0	0	0	-	-	-	-	-	-	-	-	0	0	-	0	-	0	0	0	0	0	3	-	0	1	0	0	1	0	-	-	-	1	1	0	0	1	1	1	1	1	0	0	0	1	1	0	1	1	2	-	0	-	1	0	0	1	-	0	1	1	0	-	0	0	-	-	-	-	-	1	-	-	-	-	-	1	1	1	0	-	-	-	-	-	-	-	0	1	1	1	0	1	0	-	1	0	-	1	-	-	-	-	-	0	0	0	-	0	0	0	1	0	0	2	0	1	0	-	-	0	0	-	0	0	0	-	-
Acari			1	1	1	0	0	-	0	0	-	0	-	-	-	-	-	-	-	-	(01)	-	(01)	0	0	0	?	0	0	1	0	0	-	-	1	3	1	1	0	1	1	-	-	-	-	-	-	0	1	0	0	0	0	-	0	0	0	0	0	1	0	0	0	0	0	0	0	1	1	1	0	1	-	-	0	-	-	0	(01)	1	1	?	-	-	-	0	0	0	1	1	1	0	-	-	-	-	-	-	-	-	-	0	1	0	0	(01)	0	0	-	-	0	0	0	1	1	-	-	-	1	-	1	1	-	-	-	-	1	1	1	1	1	1	0	-	0	0	0	0	-	(01)	0	0	0	0	-	-	-	-	-	-	-	-	0	0	-	0	-	0	0	0	0	0	3	-	0	0	-	-	1	1	2	0	1	1	1	0	0	1	1	1	(01)	1	0	0	0	1	0	0	1	1	1	0	0	-	1	(01)	0	(123)	-	0	0	0	(01)	0	0	0	-	-	-	-	-	1	-	-	-	-	-	1	(01)	1	0	-	-	-	-	-	-	-	0	-	0	-	-	0	-	-	-	-	-	1	-	-	-	-	-	0	0	0	-	0	0	0	0	0	1	4	0	1	0	-	-	0	0	-	0	0	0	-	-
Aquilonifer1	1	1	1	0	-	-	0	0	-	0	-	-	-	-	-	-	-	-	0	-	0	-	-	-	-	-	-	-	-	-	-	-	1	1	0	-	-	1	1	-	-	-	-	-	-	0	1	0	0	0	0	0	?	0	0	0	0	?	?	?	?	?	?	?	?	1	?	?	?	?	?	?	?	?	?	0	?	?	?	0	-	-	-	-	-	0	1	0	0	0	-	-	-	-	-	-	-	-	-	-	0	-	-	-	-	0	1	-	-	0	0	0	0	1	0	0	1	-	-	-	?	?	?	0	1	1	0	1	1	1	1	?	0	0	0	0	-	0	?	0	?	0	-	-	-	-	-	-	-	-	0	0	-	-	-	0	0	0	0	?	3	-	0	?	?	?	?	?	?	?	?	?	?	?	?	?	?	?	?	-	-	-	-	-	-	-	0	-	-	-	0	-	0	-	0	2	0	0	0	0	0	-	1	0	0	0	?	?	-	1	1	0	0	-	-	?	?	1	?	0	?	?	0	0	?	?	?	?	1	?	?	?	?	?	?	?	?	0	1	0	1	0	0	?	?	0	?	?	?	?	?	-	-	?	?	1	1	0	0	?	0	-	0	0	0	-	-
Shankouia		1	1	1	0	0	-	0	0	-	0	-	-	-	-	-	-	-	-	?	?	1	1	?	?	?	?	?	0	-	1	?	1	1	?	1	0	0	1	0	1	-	-	-	-	-	-	-	-	-	-	1	-	1	0	-	-	-	?	?	?	?	?	?	?	?	1	?	1	1	0	?	?	1	0	0	0	0	?	?	0	-	-	-	-	-	0	1	0	0	0	-	-	-	-	-	-	-	-	-	-	0	-	-	-	-	0	0	-	-	0	?	?	0	1	1	?	?	?	?	-	?	?	?	?	0	?	?	?	0	-	-	-	-	0	0	0	-	0	?	0	0	1	?	1	0	2	0	0	?	?	0	?	?	?	?	0	?	1	0	1	3	-	0	?	?	?	0	-	-	-	-	-	-	-	?	1	?	?	?	-	-	-	-	-	-	-	0	-	-	-	1	-	0	-	1	-	0	-	0	0	0	-	1	0	0	1	0	-	-	1	0	2	0	-	-	?	?	?	?	?	?	?	?	?	?	?	?	?	1	1	0	0	-	-	-	2	0	0	1	0	1	0	0	0	0	0	0	0	0	0	0	-	-	?	?	1	1	0	0	?	1	4	0	1	0	-	-
Fuxianhuia		1	1	1	0	0	-	0	0	-	0	-	-	-	-	-	-	-	-	?	?	1	1	?	?	2	?	?	0	-	1	1	1	1	?	1	0	0	1	0	0	0	-	-	-	-	-	-	-	-	-	1	-	1	0	-	-	-	?	?	?	?	?	?	?	?	?	?	1	1	0	1	0	1	0	0	0	0	?	?	0	-	-	-	-	-	0	1	0	0	0	-	-	-	-	-	-	-	-	-	-	0	-	-	-	-	0	0	-	-	0	?	?	0	1	1	?	?	?	?	-	?	?	?	?	0	?	?	?	0	-	-	-	-	0	0	0	-	0	?	0	0	1	0	1	0	2	0	0	?	?	0	?	?	?	?	0	?	1	0	1	3	-	0	?	?	?	0	-	-	-	-	-	-	-	?	1	?	?	?	-	-	-	-	-	-	-	0	-	-	-	1	-	1	0	1	-	0	-	0	0	?	?	1	1	0	1	?	?	-	1	0	2	0	-	-	?	?	?	?	?	?	?	?	?	?	?	?	?	1	1	0	0	-	-	-	2	0	0	1	0	-	0	0	0	0	0	0	0	0	0	0	-	-	?	?	1	1	0	0	?	1	0	0	0	0	-	-
Chengjiangocaris	1	1	1	0	0	-	0	0	-	0	-	-	-	-	-	-	-	-	?	?	1	1	?	?	?	?	?	0	-	1	1	1	1	?	1	0	0	1	0	1	-	-	-	-	-	-	-	-	-	-	1	-	1	0	-	-	-	0	1	?	?	?	?	?	?	?	?	1	1	0	1	0	1	0	0	0	0	?	?	0	-	-	-	-	-	0	1	0	0	0	-	-	-	-	-	-	-	-	-	-	0	-	-	-	-	0	0	-	-	0	?	?	0	1	1	?	?	?	?	-	-	-	-	-	0	?	?	?	0	-	-	-	-	0	0	0	-	0	0	0	0	1	0	1	0	2	0	0	?	?	0	?	?	?	?	0	?	1	0	1	3	-	0	?	?	?	0	-	-	-	-	-	-	-	?	1	?	?	?	-	-	-	-	-	-	-	0	-	-	-	1	-	?	?	1	-	0	-	0	0	1	0	1	0	0	1	0	-	-	1	0	2	0	-	-	?	?	?	?	?	?	?	?	?	?	?	?	?	1	1	0	0	-	-	-	2	0	0	1	0	1	0	0	0	0	0	0	0	0	0	0	-	-	?	?	1	1	0	0	?	?	?	?	?	?	-	-
Euthycarcinoidea	1	1	1	0	0	-	0	0	-	0	-	-	-	-	-	-	-	-	0	-	1	1	?	?	?	?	?	0	-	1	?	1	1	?	1	0	0	1	1	-	-	-	-	-	-	0	1	0	0	0	1	1	?	0	0	0	0	?	?	?	?	?	?	?	?	1	?	1	1	?	?	?	1	0	?	0	?	?	?	0	-	-	-	-	-	0	1	0	0	0	-	-	-	-	-	-	-	-	-	-	0	-	-	-	-	0	0	-	-	0	?	?	0	1	1	?	?	?	1	-	-	-	-	-	0	?	?	?	0	-	-	-	-	-	-	-	-	0	?	0	0	1	0	-	0	2	0	0	?	?	0	0	-	0	?	0	?	?	0	0	3	-	0	?	?	?	0	-	-	-	-	-	-	-	?	?	?	?	?	-	-	-	-	-	-	-	0	-	-	-	1	-	1	0	1	-	0	?	0	0	1	0	1	1	0	0	1	0	-	1	0	2	0	-	-	?	?	?	?	?	?	?	?	?	?	?	0	-	0	-	-	-	-	-	-	-	-	0	1	-	-	-	-	0	0	0	0	0	0	0	0	-	-	6	1	1	1	0	0	?	0	-	0	0	0	-	-
Clypecaris		1	1	1	0	0	-	0	0	-	0	-	-	-	-	-	-	-	-	0	-	1	1	?	?	?	?	?	0	-	1	?	?	1	?	?	?	?	1	0	0	1	1	0	?	1	-	-	-	-	-	?	?	?	0	-	-	-	?	?	?	?	?	?	?	?	?	?	?	?	?	?	?	?	?	?	0	?	?	?	?	?	?	-	-	-	0	1	0	1	0	-	-	-	-	-	-	-	-	-	-	0	-	-	-	-	0	0	-	-	0	?	?	?	?	?	?	?	?	?	-	?	?	?	?	0	?	?	?	?	?	?	?	?	?	?	?	?	0	?	?	?	?	?	?	?	?	?	0	?	?	0	?	?	?	?	?	?	?	0	?	?	?	0	?	?	?	0	-	-	-	-	-	-	-	?	?	?	?	?	-	-	-	-	-	-	-	0	-	-	-	1	?	1	0	1	-	?	?	0	0	0	-	0	1	-	-	-	-	-	1	0	?	?	?	?	?	?	?	?	?	?	?	?	?	?	?	?	?	?	?	?	?	?	?	?	?	0	0	1	0	-	?	?	?	?	0	?	?	?	?	?	-	-	?	?	1	0	-	-	0	1	0	0	0	0	-	-
Odaraia			1	1	1	0	0	-	0	0	-	0	-	-	-	-	-	-	-	-	0	-	1	1	?	?	?	?	?	0	-	1	?	1	1	?	?	?	?	1	0	0	1	3	1	1	0	-	-	-	-	-	?	-	?	0	-	-	-	?	?	?	?	?	?	?	?	1	?	?	?	?	?	?	?	?	?	0	?	?	?	0	-	-	-	-	-	0	1	?	0	?	?	-	-	-	-	-	-	-	0	?	?	?	?	?	?	?	?	-	-	0	?	?	?	?	?	?	?	?	?	-	?	?	?	?	0	?	?	?	?	?	?	?	?	?	?	?	?	0	?	0	?	?	?	?	?	?	?	0	?	?	0	?	?	?	?	?	?	?	0	?	?	?	0	?	?	?	1	?	?	?	0	?	0	-	?	?	?	?	?	-	-	-	-	-	-	-	0	-	-	-	?	?	0	-	1	-	0	-	0	0	0	-	0	1	-	-	-	-	-	1	0	0	0	-	-	?	?	1	1	1	?	?	0	?	?	?	0	-	1	1	0	0	-	-	-	?	?	0	1	0	1	?	?	?	0	0	?	0	0	0	0	-	-	?	?	1	1	0	0	1	1	0	0	0	0	-	-
Nereocaris		1	1	1	0	0	-	0	0	-	0	-	-	-	-	-	-	-	-	0	-	1	1	?	?	?	?	?	0	-	1	?	1	1	?	?	?	?	1	0	0	1	3	1	1	0	-	-	-	-	-	?	-	?	0	-	-	-	?	?	?	?	?	?	?	?	?	?	?	?	?	?	?	?	?	?	0	?	?	?	?	?	?	-	-	-	?	1	?	0	?	?	-	-	-	-	-	-	-	0	?	?	?	?	?	?	?	?	-	-	0	?	?	?	?	?	?	?	?	?	-	?	?	?	?	0	?	?	?	?	?	?	?	?	?	?	?	?	0	?	?	?	?	?	?	?	?	?	0	?	?	0	?	?	?	?	?	?	?	0	?	3	-	0	?	?	?	?	?	?	?	?	?	?	?	?	?	?	?	?	-	-	-	-	-	-	-	0	-	-	-	?	?	1	0	1	-	?	-	0	0	?	?	0	1	-	-	-	-	-	1	0	?	?	?	?	?	?	?	?	?	?	?	?	?	?	?	?	?	?	?	?	?	?	?	?	?	?	0	0	?	-	?	?	?	?	0	0	?	?	?	0	-	-	?	?	1	0	-	-	0	1	0	0	0	0	-	-
Canadaspis		1	1	1	0	0	-	0	0	-	0	-	-	-	-	-	-	-	-	0	-	1	1	?	?	?	?	?	0	-	1	1	0	1	?	1	(01)	0	1	0	0	1	1	0	0	1	-	-	-	-	-	?	?	0	0	-	-	-	?	?	?	?	?	?	?	?	1	?	?	?	?	?	?	?	?	?	0	?	?	?	0	?	?	-	-	-	1	1	0	0	0	-	-	-	-	-	-	-	-	-	-	0	-	-	-	-	0	0	-	-	0	?	?	?	?	?	?	?	?	?	-	?	?	?	?	0	?	?	?	?	?	?	?	?	0	0	0	?	0	?	?	?	?	?	?	?	?	?	0	?	?	0	0	?	?	?	0	?	?	0	?	3	-	0	?	?	?	?	?	?	?	?	?	?	?	?	?	?	?	?	-	-	-	-	-	-	-	0	-	-	-	1	0	1	0	0	(01)	0	-	0	0	0	-	0	1	-	-	-	-	-	1	0	0	?	?	?	?	?	1	1	1	1	?	0	?	?	?	0	-	1	1	0	1	1	0	0	2	0	0	1	0	-	0	?	?	0	0	1	1	0	0	0	-	-	2	?	1	0	-	-	1	1	0	1	0	0	-	-
Perspicaris		1	1	1	0	0	-	0	0	-	0	-	-	-	-	-	-	-	-	0	-	1	1	?	?	?	?	?	0	-	1	?	1	1	?	0	-	-	1	0	0	1	1	0	0	1	-	-	-	-	-	?	-	?	0	-	-	-	?	?	?	?	?	?	?	?	?	?	?	?	?	?	?	?	?	?	0	?	?	?	?	?	?	-	-	-	?	1	0	0	0	-	-	-	-	-	-	-	-	-	-	0	-	-	-	-	0	0	-	-	0	?	?	?	?	?	?	?	?	?	-	?	?	?	?	0	?	?	?	?	?	?	?	?	?	?	?	?	0	?	?	?	?	?	?	?	?	?	0	?	?	0	?	?	?	?	?	?	?	0	?	3	-	0	?	?	?	?	?	?	?	?	?	?	?	?	?	?	?	?	-	-	-	-	-	-	-	0	-	-	-	?	?	1	0	0	0	?	-	0	0	?	?	0	1	-	-	-	-	-	1	?	?	?	?	?	?	?	?	?	?	?	?	?	?	?	?	?	?	1	1	?	?	?	?	?	2	0	?	?	?	-	?	?	?	?	0	?	?	?	?	?	-	-	?	?	1	0	-	-	0	1	0	0	0	0	-	-
Waptia			1	1	1	0	0	-	0	0	-	0	-	-	-	-	-	-	-	-	0	-	1	1	?	?	?	?	?	0	-	1	1	1	1	?	1	1	0	1	0	0	1	1	0	1	1	-	-	-	-	-	1	-	0	0	-	-	-	?	?	?	?	?	?	?	?	1	?	1	0	1	-	-	0	-	-	0	0	?	?	?	-	-	-	-	-	0	1	0	0	0	-	-	-	-	-	-	-	-	-	-	0	-	-	-	-	0	1	-	-	0	1	-	0	1	1	1	1	1	1	-	-	-	-	-	0	1	0	1	0	-	-	-	-	-	-	-	-	0	0	0	0	1	1	-	0	2	0	0	1	1	0	0	-	0	1	0	0	?	0	0	3	-	0	?	?	?	0	-	-	-	-	-	-	-	?	?	?	?	?	-	-	-	-	-	-	-	0	-	-	-	1	2	1	0	0	0	1	-	0	0	1	1	0	1	-	-	-	-	-	1	0	-	0	-	-	?	?	1	1	?	1	?	?	?	?	?	0	-	0	-	-	1	1	0	0	-	-	1	-	0	-	0	1	?	0	0	-	0	0	1	0	-	-	4	?	1	0	-	-	0	1	2	0	0	0	-	-
Branchiocaris	1	1	1	0	?	-	0	0	-	0	-	-	-	-	-	-	-	-	0	-	?	?	?	?	?	?	?	0	-	?	?	0	1	2	1	0	0	1	0	0	1	2	0	0	0	-	-	-	-	-	1	-	1	0	-	-	-	?	?	?	?	?	?	?	?	1	?	1	0	1	-	-	0	-	-	0	?	1	?	0	0	1	-	-	-	0	1	0	0	0	-	-	-	-	-	-	-	-	-	-	0	-	-	-	-	0	0	-	-	0	?	?	0	1	1	?	?	?	?	-	?	?	?	?	0	0	1	?	0	-	-	-	-	-	-	-	-	0	?	0	0	1	?	-	0	2	?	0	?	?	0	?	?	?	?	0	0	?	0	0	3	-	0	?	?	?	0	-	-	-	-	-	-	-	?	?	?	?	?	-	-	-	-	-	-	-	0	-	-	-	1	?	0	-	1	-	0	-	0	0	0	-	0	1	-	-	-	-	-	1	1	0	1	-	1	?	?	1	1	1	1	?	0	?	?	?	0	-	1	1	0	0	-	-	-	2	0	0	1	0	1	0	?	?	0	0	0	?	0	0	0	-	-	?	?	1	0	-	-	0	1	0	0	0	0	?	?
Tokummia		1	1	1	0	?	-	0	0	-	0	-	-	-	-	-	-	-	-	0	-	?	?	?	?	?	?	?	0	-	?	?	0	1	2	1	1	0	1	0	0	1	2	0	0	0	-	-	-	-	-	1	-	1	0	-	-	-	?	?	?	?	?	?	?	?	1	?	1	0	1	-	-	0	-	-	0	?	1	?	0	0	1	-	-	-	0	1	0	0	0	-	-	-	-	-	-	-	-	-	-	0	-	-	-	-	0	0	-	-	0	?	?	0	1	1	?	?	?	?	-	?	?	?	?	0	0	1	?	0	-	-	-	-	-	-	-	-	0	?	0	0	1	?	-	0	2	0	0	?	?	0	0	?	?	?	0	0	?	0	0	3	-	0	?	?	?	0	-	-	-	-	-	-	-	?	?	?	?	?	-	-	-	-	-	-	-	0	-	-	-	1	(02)	0	-	1	-	0	-	0	0	0	-	0	1	-	-	-	-	-	1	1	0	1	-	1	?	?	1	1	1	1	1	0	?	?	?	0	-	1	1	0	0	-	-	-	2	0	0	1	0	1	0	?	?	0	0	0	1	0	0	0	-	-	4	?	1	0	-	-	0	1	1	0	0	0	?	?
Tanazios1		1	1	1	0	-	-	0	0	-	0	-	-	-	-	-	-	-	-	0	-	0	-	-	-	-	-	-	-	-	-	-	-	1	3	0	-	-	1	1	-	-	-	-	-	-	1	0	0	0	0	1	1	1	0	0	0	0	?	?	?	?	?	?	?	?	?	?	1	1	0	0	-	?	?	0	0	?	?	?	?	-	-	-	-	-	0	1	1	0	0	-	-	-	-	-	-	-	-	-	0	0	-	-	-	-	0	-	-	-	0	?	?	?	0	1	0	0	0	0	0	?	?	?	0	1	1	0	?	1	1	0	-	0	0	0	0	-	0	?	0	?	1	1	0	0	?	0	0	-	-	0	0	-	0	0	0	1	1	0	?	3	-	0	?	?	?	?	?	?	?	?	?	?	?	?	?	?	?	?	-	-	-	-	-	-	-	0	-	-	-	0	-	0	-	1	-	0	0	0	0	0	-	1	0	1	1	?	?	-	1	0	?	0	-	-	?	?	1	1	0	?	?	1	0	?	?	0	-	1	1	0	0	-	-	-	3	-	0	0	1	0	0	?	1	0	0	?	?	?	?	0	-	-	?	?	1	0	-	-	?	1	?	1	0	0	-	-
Cascolus		1	1	1	0	0	-	0	0	-	0	-	-	-	-	-	-	-	-	0	-	1	1	?	?	?	?	?	0	-	0	-	1	1	2	0	-	-	1	1	-	-	-	-	-	-	0	1	1	0	0	0	0	1	0	0	0	0	?	?	?	?	?	?	?	?	1	?	1	1	0	0	-	?	?	0	0	0	1	0	0	-	-	-	-	-	0	1	1	0	1	0	0	-	-	-	-	-	-	1	0	0	-	-	-	-	0	-	-	-	0	?	?	0	1	1	0	0	0	0	-	2	3	-	0	0	1	0	?	1	1	?	?	1	0	0	0	0	0	0	0	0	1	1	0	0	3	0	0	-	-	0	0	-	0	0	0	0	?	0	?	3	-	0	?	?	?	?	?	?	?	?	?	?	?	?	?	?	?	?	-	-	-	-	-	-	-	0	-	-	-	0	-	?	?	0	1	0	0	0	0	0	-	0	0	-	-	-	-	-	1	0	?	0	-	-	?	?	1	1	0	0	?	1	0	?	?	0	-	1	1	0	0	-	-	-	2	?	0	0	0	?	0	?	1	0	0	0	?	?	?	0	-	-	?	?	1	?	?	?	?	?	?	?	?	?	-	-
Arthropleura	1	1	1	0	-	-	0	0	-	0	-	-	-	-	-	-	-	-	0	-	0	-	-	-	-	-	-	-	-	-	-	-	1	2	?	?	?	1	1	-	-	-	-	-	-	0	1	0	0	0	1	1	?	?	?	?	?	?	?	?	?	?	?	?	?	1	?	?	?	?	?	?	?	?	?	?	?	?	?	?	-	-	-	-	-	?	1	?	?	?	?	?	?	?	?	?	?	?	?	?	?	?	?	?	?	?	?	?	?	?	?	?	0	1	1	1	?	1	?	-	?	?	?	?	0	?	1	?	?	?	?	?	?	?	?	?	?	0	?	?	?	?	?	0	?	?	?	?	?	?	?	?	?	?	?	?	?	?	0	?	3	-	0	?	?	?	?	?	?	?	?	?	?	?	?	?	?	?	?	-	-	-	-	-	-	-	0	-	-	-	0	-	0	-	1	-	0	0	0	0	1	1	1	0	0	0	1	0	-	1	0	2	0	-	-	?	?	1	1	?	0	0	0	0	1	?	0	-	0	-	-	-	-	-	-	-	-	0	1	-	1	-	-	?	0	0	0	1	0	0	0	-	-	6	?	1	0	-	-	?	0	-	0	0	0	-	-
Pauropoda		1	1	1	0	-	-	0	0	-	0	-	-	-	-	-	-	-	-	0	-	0	-	-	-	-	-	-	-	-	-	-	-	1	2	0	-	-	1	1	-	-	-	-	-	-	0	1	0	0	0	1	1	0	0	0	0	0	0	1	1	?	?	?	?	?	1	0	1	1	0	1	0	1	0	0	0	0	1	0	0	1	-	-	-	-	0	1	1	0	1	1	0	-	-	-	-	-	-	1	0	0	-	-	-	-	0	-	-	-	0	1	-	0	1	1	1	1	1	1	-	-	-	-	-	0	0	1	-	0	-	-	-	-	-	-	-	-	0	0	0	0	1	0	-	0	0	0	1	0	-	1	0	-	1	0	0	1	1	0	0	3	-	0	0	-	-	0	-	-	-	-	-	-	-	1	1	1	?	1	-	-	-	-	-	-	-	0	-	-	-	0	-	0	-	0	2	0	0	0	0	1	1	0	0	-	-	-	-	-	1	1	0	0	-	-	0	0	1	1	0	0	0	0	0	1	0	0	-	0	-	-	-	-	-	-	-	-	0	1	-	1	-	-	0	0	0	0	0	0	0	0	-	-	6	1	1	0	-	-	0	0	-	0	0	0	-	-
Symphyla		1	1	1	1	-	-	0	0	-	0	-	-	-	-	-	-	-	-	0	-	0	-	-	-	-	-	-	-	-	-	-	-	1	2	0	-	-	1	1	-	-	-	-	-	-	0	1	0	0	0	1	1	0	0	0	0	0	0	1	1	?	?	?	?	?	1	0	1	1	0	1	0	1	0	0	1	0	1	0	0	1	-	-	-	-	0	1	0	0	0	-	-	-	-	-	-	-	-	-	-	0	-	-	-	-	0	1	-	-	0	1	-	0	1	1	1	1	1	1	-	-	-	-	-	0	0	1	-	0	-	-	-	-	-	-	-	-	0	0	0	0	1	0	-	1	0	0	1	1	0	0	0	0	0	0	0	1	1	0	0	3	-	0	0	-	-	0	-	-	-	-	-	-	-	1	1	1	?	1	-	-	-	-	-	-	-	0	-	-	-	0	-	0	-	0	1	0	0	0	0	1	2	0	0	-	-	-	-	-	1	1	0	0	-	-	0	0	1	1	0	0	0	0	0	1	0	0	-	0	-	-	-	-	-	-	-	-	0	1	-	1	-	-	0	0	0	0	0	0	0	0	-	-	6	1	1	0	-	-	0	1	3	0	0	0	-	-
Chilopoda		1	1	1	0	0	-	0	0	-	0	-	-	-	-	-	-	-	-	0	-	1	(12)	0	0	1	1	0	1	0	-	-	-	1	2	0	-	-	1	1	-	-	-	-	-	-	0	1	0	0	0	1	1	0	0	0	0	0	0	1	1	0	1	0	0	0	1	0	1	1	0	1	0	1	0	0	0	0	1	0	0	1	1	-	-	-	0	1	0	0	0	-	-	-	-	-	-	-	-	-	-	0	-	-	-	-	0	1	-	-	0	1	-	0	1	1	1	1	1	1	-	-	-	-	-	0	0	1	1	0	-	-	-	-	-	-	-	-	0	0	0	0	1	0	-	1	(04)	1	1	1	0	0	0	-	0	1	0	1	1	0	0	3	-	0	0	-	-	0	-	-	-	-	-	-	-	1	1	1	1	1	-	-	-	-	-	-	-	0	-	-	-	0	-	0	-	1	-	0	0	0	0	0	-	0	0	-	-	-	-	-	1	1	0	1	0	1	0	0	1	1	0	0	0	0	0	1	0	0	-	0	-	-	-	-	-	-	-	-	0	1	-	1	-	-	0	0	0	0	0	0	0	0	-	-	6	0	1	1	1	0	0	0	-	0	0	0	-	-
Diplopoda		1	1	1	1	0	-	0	0	-	0	-	-	-	-	-	-	-	-	0	-	1	2	0	0	1	1	0	1	0	-	-	-	1	2	0	-	-	1	1	-	-	-	-	-	-	0	1	0	0	0	1	1	0	0	0	0	0	0	1	1	0	?	?	0	0	1	0	1	1	0	1	0	1	0	0	0	0	1	0	0	1	-	-	-	-	0	1	0	0	0	-	-	-	-	-	-	-	-	-	-	0	-	-	-	-	0	0	-	-	0	1	-	0	1	1	1	1	1	1	-	-	-	-	-	0	0	1	-	0	-	-	-	-	-	-	-	-	0	0	0	0	1	0	-	1	0	1	1	0	-	1	0	-	1	0	0	1	1	0	0	3	-	0	0	-	-	0	-	-	-	-	-	-	-	1	1	1	1	1	-	-	-	-	-	-	-	0	-	-	-	0	-	0	-	1	-	0	0	0	0	1	1	0	0	-	-	-	-	-	1	1	0	0	-	-	0	0	1	1	0	0	0	0	0	1	0	0	-	0	-	-	-	-	-	-	-	-	0	1	-	1	-	-	0	0	0	0	0	0	0	0	-	-	6	1	1	0	-	-	0	0	-	0	0	0	-	-
Ostracoda		1	1	1	1	-	-	0	0	-	0	-	-	-	-	-	-	-	-	1	-	0	-	-	-	-	-	-	-	-	-	-	-	1	2	0	-	-	1	0	0	1	4	1	0	0	-	-	-	-	-	1	-	0	0	-	-	-	0	1	?	?	?	?	?	?	1	0	1	0	1	-	-	1	0	0	0	0	1	1	0	-	-	-	-	-	0	1	0	0	0	-	-	-	-	-	-	-	-	-	-	0	-	-	-	-	0	0	-	-	0	1	-	0	1	1	1	1	1	0	-	2	3	-	0	0	0	1	1	1	1	0	-	1	0	0	1	0	0	0	0	0	1	1	0	0	?	0	0	(01)	-	0	0	1	0	0	0	1	0	0	0	3	-	0	1	0	0	0	-	-	-	-	-	-	-	?	1	1	?	0	-	-	-	-	-	-	-	1	1	1	0	0	-	1	0	0	1	0	-	0	0	0	-	0	1	-	-	-	-	-	1	1	1	0	-	-	0	0	1	1	0	0	1	0	0	0	-	0	-	1	1	0	0	-	-	-	(23)	0	0	0	0	-	0	0	0	0	0	0	0	0	1	0	-	-	?	0	1	0	-	-	0	1	1	0	0	0	-	-
Argulus			1	1	1	0	0	-	0	0	-	0	-	-	-	-	-	-	-	-	0	-	1	1	?	1	?	0	0	1	0	-	-	-	1	2	?	?	?	1	1	-	-	-	-	-	-	1	-	1	0	0	0	-	0	0	0	0	0	0	1	1	?	?	?	?	?	1	0	1	1	0	0	-	1	0	0	?	0	1	?	0	-	-	-	-	-	0	1	1	0	?	-	-	-	-	-	-	-	-	-	0	0	-	-	-	-	0	-	-	-	0	1	-	0	1	1	1	1	1	1	-	-	-	-	-	0	0	1	1	1	1	0	-	0	0	0	1	-	0	1	0	0	1	0	0	0	?	0	0	0	-	0	0	-	0	1	?	0	0	0	1	3	-	0	1	0	0	1	0	-	-	-	1	1	0	?	1	1	?	0	-	-	-	-	-	-	-	1	0	1	1	1	1	1	0	0	4	0	0	0	0	0	-	0	0	-	-	-	-	-	1	0	0	0	-	-	0	0	1	1	0	0	0	1	0	0	-	0	-	1	1	0	0	-	-	-	-	-	0	0	0	-	1	0	0	0	0	0	0	0	1	0	-	-	-	0	1	0	-	-	0	?	?	0	?	0	-	-
Artemia			1	1	1	0	0	-	0	0	-	0	-	-	-	-	-	-	-	-	1	1	1	1	1	1	1	0	0	0	-	1	?	1	1	2	0	-	-	1	1	-	-	-	-	-	-	0	1	0	0	0	1	1	0	0	0	0	0	0	1	0	1	1	0	0	0	1	0	1	1	0	0	-	1	0	0	0	0	1	0	0	-	-	-	-	-	0	0	-	0	-	-	-	-	-	-	-	-	-	-	-	0	-	-	-	-	0	-	-	-	0	1	-	0	1	1	1	1	1	1	-	-	-	-	-	0	0	1	-	1	1	0	-	?	0	0	1	-	0	1	0	0	1	0	0	0	1	0	0	0	-	0	0	1	1	0	0	1	0	0	1	3	-	0	0	-	-	1	0	-	-	-	1	1	1	1	1	1	?	0	-	-	-	-	-	-	-	0	-	-	-	1	0	1	0	1	-	0	0	0	0	0	-	0	1	-	-	-	-	-	1	0	-	0	-	-	0	0	1	1	0	1	1	0	0	0	-	0	-	1	1	0	0	-	-	-	3	-	0	0	1	-	0	0	1	0	0	0	0	0	1	0	-	-	-	0	1	0	-	-	0	1	3	0	0	0	-	-
Triops			1	1	1	1	0	-	0	0	-	0	-	-	-	-	-	-	-	-	1	2	1	1	1	1	1	0	0	1	0	-	-	-	1	2	0	-	-	1	0	0	0	-	-	1	1	-	0	-	-	-	1	-	0	0	-	-	-	0	1	0	1	1	0	0	0	1	0	1	1	0	1	2	1	0	0	0	0	1	0	0	0	(01)	-	-	-	0	0	-	0	-	-	-	-	-	-	-	-	-	-	-	0	-	-	-	-	0	-	-	-	0	1	-	0	1	1	1	1	1	1	-	-	-	-	-	0	0	1	-	1	1	0	-	0	0	0	1	-	0	1	0	0	1	0	0	0	2	0	0	0	-	0	0	1	1	0	0	1	1	0	1	3	-	0	0	-	-	1	0	-	-	-	1	1	1	1	1	1	0	0	-	-	-	-	-	-	-	0	-	-	-	1	0	1	0	1	-	0	-	0	0	1	1	0	1	-	-	-	-	-	1	0	-	1	1	(01)	0	0	1	1	0	1	1	0	0	0	-	0	-	1	1	0	0	-	-	-	3	-	0	0	1	-	0	0	1	0	0	0	0	0	1	0	-	-	-	0	1	0	-	-	0	1	1	0	0	0	-	-
Copepoda		1	1	1	0	0	-	0	0	-	0	-	-	-	-	-	-	-	-	0	-	1	1	-	-	-	-	-	-	-	-	-	-	1	2	?	?	?	1	1	-	-	-	-	-	-	1	1	0	0	0	0	-	0	0	0	0	0	0	1	1	?	?	?	?	?	1	0	1	1	0	0	-	1	0	0	0	0	?	?	0	0	1	-	-	-	0	1	0	0	0	-	-	-	-	-	-	-	-	-	-	0	-	-	-	-	0	0	-	-	0	1	-	0	1	1	1	1	1	0	-	2	-	1	0	0	0	1	0	1	1	0	-	1	0	0	1	1	0	1	0	0	1	1	0	0	3	0	0	1	-	0	0	1	0	1	0	1	1	0	1	3	-	0	1	0	0	0	-	-	-	-	-	-	-	?	1	1	?	0	-	-	-	-	-	-	-	0	-	-	-	1	1	1	0	0	3	0	0	0	0	0	-	0	1	-	-	-	-	-	1	0	1	1	1	1	0	0	1	1	0	0	0	1	1	0	-	1	1	1	1	0	0	-	-	-	2	2	0	0	1	-	1	0	0	0	0	0	0	0	1	0	-	-	-	0	1	0	-	-	0	1	3	0	0	0	-	-
Lepidocaris		1	1	1	0	-	-	0	0	-	0	-	-	-	-	-	-	-	-	?	?	0	-	-	-	?	?	?	0	-	-	-	-	1	2	0	-	-	1	1	-	-	-	-	-	-	0	1	0	0	0	1	1	0	0	0	0	0	?	?	?	?	?	?	?	?	1	?	1	1	?	0	-	1	0	0	0	0	?	?	0	0	1	-	-	-	0	1	1	0	0	-	-	-	-	-	-	-	-	-	0	0	-	-	-	-	0	-	-	-	0	1	-	0	1	1	1	1	1	?	-	?	?	?	?	0	?	1	0	1	1	0	-	1	0	0	1	0	0	0	0	0	1	0	0	0	1	0	0	0	-	0	0	?	?	0	0	1	1	0	1	3	-	0	?	?	?	?	?	?	?	?	?	?	?	?	?	?	?	0	-	-	-	-	-	-	-	0	-	-	-	0	-	1	0	1	-	0	0	0	0	0	-	1	1	1	0	?	?	-	1	0	-	1	0	1	?	?	1	1	0	1	1	1	0	0	-	0	-	1	1	0	0	-	-	-	2	0	0	0	1	-	1	?	?	0	0	1	0	0	1	0	-	-	-	0	1	0	-	-	0	1	3	1	0	0	-	-
Cephalocarida	1	1	1	0	-	-	0	0	-	0	-	-	-	-	-	-	-	-	0	-	0	-	-	-	-	-	-	-	-	-	-	-	1	2	0	-	-	1	1	-	-	-	-	-	-	1	0	0	0	0	0	-	0	0	0	0	0	0	1	0	?	?	1	?	0	1	0	1	1	0	0	-	1	1	0	0	0	1	1	0	-	-	-	-	-	0	1	0	0	0	-	-	-	-	-	-	-	-	-	-	0	-	-	-	-	0	0	-	-	0	1	-	0	1	1	1	0	0	0	-	2	3	-	0	0	0	0	0	1	1	0	-	1	1	0	1	1	0	1	0	0	1	0	0	0	0	0	0	1	-	0	0	-	0	1	0	1	1	0	1	3	-	0	0	-	-	0	-	-	-	-	-	-	-	?	1	1	?	0	-	-	-	-	-	-	-	0	-	-	-	1	2	1	0	1	-	0	0	0	0	0	-	1	1	1	1	0	-	-	1	0	0	0	-	-	0	0	1	?	0	1	?	0	0	0	-	0	-	1	1	0	0	-	-	-	2	1	0	0	0	-	0	0	1	0	0	1	0	0	1	0	-	-	2	0	1	0	-	-	0	1	3	0	0	0	-	-
Remipedia		1	1	1	0	-	-	0	0	-	0	-	-	-	-	-	-	-	-	0	-	0	-	-	-	-	-	-	-	-	-	-	-	1	2	?	?	?	1	1	-	-	-	-	-	-	1	1	0	0	0	1	1	0	0	0	0	0	0	1	0	1	?	1	1	?	1	0	1	1	0	1	2	1	1	0	0	0	1	0	0	0	1	-	-	-	1	1	0	0	1	1	-	-	-	-	-	-	-	0	-	0	-	-	-	-	0	1	-	-	0	0	0	0	0	1	0	1	0	1	-	-	-	-	-	0	0	1	1	1	1	0	-	1	0	0	1	2	0	1	0	0	1	0	0	0	0	0	0	1	-	0	0	-	0	1	0	1	1	0	1	3	-	0	0	-	-	1	1	(02)	0	0	0	-	-	?	1	1	?	0	-	-	-	-	-	-	-	0	-	-	-	0	-	0	-	1	-	0	0	0	0	0	-	1	0	0	0	0	-	-	1	1	0	1	(01)	1	0	0	1	1	0	1	0	0	0	0	-	0	-	1	1	0	0	-	-	-	2	2	0	1	0	1	1	0	0	0	0	0	0	0	1	0	-	-	(356)	0	1	0	-	-	0	1	2	0	0	0	-	-
Nahecaris		1	1	1	0	0	-	0	0	-	0	-	-	-	-	-	-	-	-	0	-	1	1	?	?	?	?	?	0	-	1	0	1	1	?	?	?	?	1	0	0	1	0	0	1	1	-	-	-	-	-	1	-	0	0	-	-	-	?	?	?	?	?	?	?	?	1	?	1	1	0	0	-	1	0	0	0	?	?	?	?	-	-	-	-	-	0	1	1	0	1	0	0	-	-	-	-	-	-	1	0	0	-	-	-	-	0	-	-	-	0	?	?	0	1	1	?	?	?	?	-	?	?	?	?	0	?	?	1	1	1	0	-	1	0	1	?	1	0	?	0	0	1	?	0	0	0	0	0	?	?	0	?	?	?	?	0	1	1	0	?	3	-	0	?	?	?	?	?	?	?	?	?	?	?	?	?	?	?	0	-	-	-	-	-	-	-	0	-	-	-	1	2	0	-	0	0	0	-	0	0	0	-	0	1	-	-	-	-	-	1	1	?	0	-	-	0	0	1	?	?	?	?	?	?	?	?	0	-	1	1	0	0	-	-	-	2	?	0	0	?	0	1	0	?	0	0	0	0	0	?	0	-	-	?	?	1	1	0	0	0	1	0	0	0	0	-	-
Cinerocaris		1	1	1	0	0	-	0	0	-	0	-	-	-	-	-	-	-	-	0	-	1	1	?	?	?	?	?	0	-	1	0	1	1	2	?	?	?	1	0	0	1	0	0	1	0	-	-	-	-	-	1	-	?	0	-	-	-	?	?	?	?	?	?	?	?	1	?	1	1	0	0	-	1	0	0	0	?	?	?	?	-	-	-	-	-	0	1	1	0	1	0	0	-	-	-	-	-	-	1	0	0	-	-	-	-	0	-	-	-	0	1	-	0	?	1	1	1	1	1	-	-	-	-	-	0	0	1	1	1	1	0	-	1	0	?	?	1	0	1	0	0	1	1	0	?	?	0	0	1	1	0	0	-	0	0	0	1	1	0	?	3	-	0	?	?	?	?	?	?	?	?	?	?	?	?	?	?	?	0	-	-	-	-	-	-	-	0	-	-	-	1	2	0	-	0	0	0	-	0	0	0	-	0	1	-	-	-	-	-	1	?	?	0	-	-	0	0	1	?	?	1	?	?	?	?	?	0	-	1	1	0	0	-	-	-	2	?	0	1	?	0	1	0	1	0	0	1	0	0	?	0	-	-	?	?	1	1	0	0	?	1	0	0	0	0	-	-
Isopoda			1	1	1	1	0	-	0	0	-	0	-	-	-	-	-	-	-	-	0	-	1	1	1	1	3	0	0	1	0	-	0	-	1	2	1	0	0	1	1	-	-	-	-	-	-	0	0	0	0	0	1	1	0	0	0	0	0	0	1	1	1	1	1	1	1	1	0	1	1	0	1	1	1	0	0	0	0	?	?	0	0	1	-	-	-	0	1	0	0	0	-	-	-	-	-	-	-	-	-	-	0	-	-	-	-	0	0	-	-	0	1	-	0	1	1	1	1	1	1	-	-	-	-	-	0	0	1	-	1	1	0	-	0	0	0	1	-	0	1	0	0	1	(01)	0	0	0	0	0	1	0	0	0	1	0	0	0	1	1	0	1	3	-	0	0	-	-	1	0	-	-	-	1	?	0	1	1	1	0	0	-	-	-	-	-	-	-	1	0	0	?	1	2	0	-	0	1	0	0	0	0	0	-	1	0	0	0	0	-	-	1	1	0	1	1	1	0	0	1	1	0	0	0	0	?	1	1	0	-	1	1	0	0	-	-	-	-	-	0	1	0	-	-	-	0	0	0	0	0	0	1	0	-	-	(56)	0	1	0	-	-	0	1	-	0	0	1	-	-
Euphausiacea	1	1	1	1	0	-	0	0	-	0	-	-	-	-	-	-	-	-	1	1	1	1	1	1	2	0	0	0	-	1	0	1	1	2	1	1	0	1	0	1	-	-	-	-	-	-	0	0	0	1	1	-	0	0	-	-	-	0	1	1	?	?	?	?	?	1	0	1	1	0	1	2	1	0	0	0	0	1	0	0	-	-	-	-	-	0	1	1	0	1	0	0	-	-	-	-	-	-	1	0	0	-	-	-	-	0	-	-	-	0	1	-	0	1	1	1	1	1	1	-	-	-	-	-	0	0	1	-	1	1	0	-	1	0	0	1	2	0	1	0	0	1	(01)	0	0	0	0	0	1	0	0	0	1	0	0	0	1	1	0	1	3	-	0	1	1	1	1	0	-	-	-	1	1	1	?	1	1	?	0	-	-	-	-	-	-	-	0	-	-	-	1	2	0	-	0	1	0	-	0	0	0	-	1	0	1	0	0	-	-	1	1	1	0	-	-	0	0	1	1	0	1	1	1	1	1	1	0	-	1	1	0	0	-	-	-	2	0	0	1	1	0	1	0	1	0	0	0	0	0	1	0	-	-	5	0	1	1	0	0	0	0	-	0	1	1	-	-
Anaspidacea		1	1	1	1	0	-	0	0	-	0	-	-	-	-	-	-	-	-	0	-	1	1	1	1	2	0	0	0	-	1	0	1	1	2	?	?	?	1	1	-	-	-	-	-	-	0	1	0	0	0	1	1	0	0	0	0	0	0	1	1	1	?	?	?	0	1	0	1	1	0	1	2	1	0	0	0	0	?	?	0	0	1	-	-	-	0	1	1	0	1	0	0	-	-	-	-	-	-	1	0	0	-	-	-	-	0	-	-	-	0	1	-	0	1	1	1	1	1	1	-	-	-	-	-	0	0	1	-	1	1	0	-	1	0	1	1	2	0	1	0	0	1	1	0	0	0	0	0	1	0	0	0	1	0	0	0	1	1	0	1	3	-	0	1	1	1	1	0	-	-	-	1	1	1	?	1	1	?	0	-	-	-	-	-	-	-	0	-	-	-	1	2	0	-	0	1	0	0	0	0	0	-	0	1	-	-	-	-	-	1	1	1	1	(01)	1	0	0	1	1	0	(01)	0	1	0	1	1	0	-	1	1	0	0	-	-	-	1	-	0	1	1	-	0	1	1	0	0	0	0	0	1	0	-	-	(56)	0	1	1	1	0	0	0	-	0	0	1	-	-
Stomatopoda		1	1	1	1	0	-	0	0	-	0	-	-	-	-	-	-	-	-	1	1	1	1	1	1	2	0	0	0	-	1	0	1	1	2	1	0	0	1	1	-	-	-	-	-	-	1	0	0	1	1	1	0	1	1	0	0	0	0	1	1	1	1	1	?	0	1	0	1	1	0	1	2	1	0	0	0	0	1	?	0	0	0	-	-	-	0	1	1	0	1	0	0	-	-	-	-	-	-	1	0	0	-	-	-	-	0	-	-	-	0	1	-	0	1	1	1	1	1	1	-	-	-	-	-	0	0	1	-	1	1	0	-	1	0	1	1	2	0	1	0	0	1	1	0	0	0	0	0	1	0	0	0	1	0	0	0	1	1	0	1	3	-	0	1	1	1	1	1	2	0	0	1	1	1	1	1	1	?	0	-	-	-	-	-	-	-	0	-	-	-	1	2	0	-	0	1	0	0	0	0	0	-	1	0	1	0	0	-	-	1	1	0	1	1	0	0	0	1	1	0	0	0	1	1	1	1	0	-	1	1	0	0	-	-	-	2	?	0	1	1	0	0	0	1	0	0	0	0	0	1	0	-	-	(56)	0	1	1	1	0	0	0	-	0	0	1	-	-
Leptostraca		1	1	1	0	0	-	0	0	-	0	-	-	-	-	-	-	-	-	0	-	1	1	1	1	1	0	0	0	-	1	0	1	1	2	?	?	?	1	0	0	1	1	0	1	1	-	-	-	-	-	1	-	0	1	-	-	-	0	1	1	1	1	1	?	0	1	0	1	1	0	1	2	1	0	0	0	0	1	1	0	-	-	-	-	-	0	1	1	0	1	0	0	-	-	-	-	-	-	0	0	0	-	-	-	-	0	-	-	-	0	1	-	0	1	1	1	1	1	1	-	-	-	-	-	0	0	1	-	1	1	0	-	0	0	0	1	-	0	1	0	0	1	1	0	0	0	0	0	1	0	0	0	1	0	1	0	1	1	0	1	3	-	0	1	1	0	1	0	-	-	-	1	0	0	?	1	1	?	0	-	-	-	-	-	-	-	0	-	-	-	1	2	0	-	0	0	0	-	0	0	0	-	0	1	-	-	-	-	-	1	0	-	0	-	-	0	0	1	1	0	1	1	0	?	1	1	0	-	1	1	0	0	-	-	-	3	-	0	0	1	0	1	0	1	0	0	0	0	0	1	0	-	-	5	0	1	0	-	-	0	1	3	0	0	0	-	-
Collembola		1	1	1	0	0	0	0	0	-	0	-	-	-	-	-	-	-	-	0	-	1	1	1	1	1	0	0	1	0	-	-	-	1	2	0	-	-	1	1	-	-	-	-	-	-	0	1	0	0	0	1	1	0	0	0	0	0	0	1	0	?	?	?	?	?	1	0	1	1	0	1	2	1	0	0	1	0	1	0	0	-	-	0	-	-	0	1	0	0	0	-	-	-	-	-	-	-	-	-	-	0	-	-	-	-	0	(01)	-	-	0	1	-	0	1	1	1	1	1	1	-	-	-	-	-	0	0	1	-	0	-	-	-	-	-	-	-	-	0	0	0	0	1	0	-	0	3	0	1	1	0	0	0	0	0	1	1	1	1	0	1	3	-	0	0	-	-	0	-	-	-	-	-	-	-	1	1	1	?	0	-	-	-	-	-	-	-	1	1	1	0	1	3	1	0	0	(24)	0	0	0	0	0	-	(01)	0	0	0	0	-	0	1	1	0	0	-	-	0	0	1	1	0	0	0	0	0	1	0	0	-	0	-	-	-	-	-	-	-	-	0	1	0	-	0	-	0	0	0	0	0	0	0	0	-	-	4	1	1	0	-	-	0	1	-	0	0	0	-	-
Zygentoma		1	1	1	0	0	0	0	0	-	0	-	-	-	-	-	-	-	-	1	1	1	1	1	1	1	0	0	1	0	-	-	-	1	2	0	-	-	1	1	-	-	-	-	-	-	0	1	0	0	0	1	1	0	0	0	0	0	0	1	0	1	1	1	1	0	1	0	1	1	0	1	2	1	0	0	1	0	1	0	0	-	-	0	-	-	0	1	0	0	0	-	-	-	-	-	-	-	-	-	-	0	-	-	-	-	0	1	-	-	0	1	-	0	1	1	1	1	1	1	-	-	-	-	-	0	0	1	1	0	-	-	-	-	-	-	-	-	0	0	0	0	1	0	-	0	0	0	1	1	1	0	0	0	0	1	0	1	1	0	1	3	-	0	1	0	0	1	0	-	-	-	1	0	0	1	1	1	0	0	-	-	-	-	-	-	-	0	-	-	-	1	3	1	0	0	1	0	0	0	0	0	-	0	1	-	-	-	-	0	1	1	0	0	-	-	0	0	1	1	0	0	0	0	0	1	0	0	-	0	-	-	-	-	-	-	-	-	0	1	0	-	0	-	0	0	0	0	0	0	0	0	-	-	4	1	1	1	0	1	0	1	1	0	0	0	-	-
Odonata			1	1	1	0	0	0	0	0	-	0	-	-	-	-	-	-	-	-	1	1	1	1	1	1	3	0	0	1	0	-	-	-	1	2	0	-	-	1	1	-	-	-	-	-	-	0	1	0	0	0	1	1	0	0	0	0	0	0	1	1	1	1	1	1	?	1	0	1	1	0	1	1	1	0	0	1	0	1	0	0	-	-	0	-	-	0	1	0	0	0	-	-	-	-	-	-	-	-	-	-	0	-	-	-	-	0	1	-	-	0	1	-	0	1	1	1	1	1	1	-	-	-	-	-	0	0	1	-	0	-	-	-	-	-	-	-	-	0	0	0	0	1	0	-	0	0	0	1	1	1	0	0	0	0	1	0	1	1	0	1	3	-	0	1	0	1	0	-	-	-	-	-	-	-	1	1	1	?	1	-	-	-	-	-	-	-	1	0	2	-	1	3	1	0	0	1	0	0	0	0	0	-	0	1	-	-	-	-	0	1	1	0	0	-	-	0	0	1	1	0	0	0	0	0	1	0	0	-	0	-	-	-	-	-	-	-	-	0	1	0	-	0	-	0	0	0	0	0	0	0	0	-	-	4	1	1	0	-	-	0	0	-	0	0	0	-	-
Coleoptera		1	1	1	0	0	1	0	0	-	0	-	-	-	-	-	-	-	-	0	-	1	1	1	1	3	0	0	1	0	-	-	-	1	2	0	-	-	1	1	-	-	-	-	-	-	0	1	0	0	0	1	1	0	0	0	0	0	0	1	1	1	1	1	1	1	1	0	1	1	0	1	(12)	1	0	0	1	0	1	0	0	-	-	0	-	-	0	1	0	0	0	-	-	-	-	-	-	-	-	-	-	0	-	-	-	-	0	1	-	-	0	1	-	0	1	1	1	1	1	1	-	-	-	-	-	0	0	1	-	0	-	-	-	-	-	-	-	-	0	0	0	0	1	0	-	0	0	0	1	1	1	0	0	0	0	1	0	1	1	0	1	3	-	0	1	0	1	0	-	-	-	-	-	-	-	1	1	1	0	1	-	-	-	-	-	-	-	1	0	2	-	1	3	1	0	0	1	0	0	0	0	0	-	0	0	-	-	-	-	1	1	1	0	0	-	-	0	0	1	1	0	0	0	0	0	1	0	0	-	0	-	-	-	-	-	-	-	-	0	1	0	-	0	-	0	0	0	0	0	0	0	0	-	-	4	1	1	0	-	-	0	0	-	0	0	0	-	-
Diptera			1	1	1	0	0	1	0	0	-	0	-	-	-	-	-	-	-	-	1	1	1	1	1	1	3	0	0	1	0	-	-	-	1	2	0	-	-	1	1	-	-	-	-	-	-	0	1	0	0	0	1	1	0	0	0	0	0	0	1	1	1	1	1	1	1	1	0	1	1	0	1	(12)	1	0	0	1	0	1	0	0	-	-	1	-	-	0	1	1	0	0	-	-	-	-	-	-	-	-	-	0	0	-	-	-	-	0	-	-	-	0	1	-	0	1	1	1	1	1	1	-	-	-	-	-	0	0	1	-	0	-	-	-	-	-	-	-	-	0	0	0	0	1	0	-	0	0	0	1	1	1	0	0	0	0	1	0	1	1	0	1	3	-	0	1	0	1	0	-	-	-	-	-	-	-	1	1	1	0	1	-	-	-	-	-	-	-	1	0	2	-	1	3	1	0	0	1	0	0	0	0	0	-	0	0	-	-	-	-	1	1	1	0	0	-	-	0	0	1	1	0	0	0	0	0	1	0	0	-	0	-	-	-	-	-	-	-	-	0	1	0	-	0	-	0	0	0	0	0	0	0	0	-	-	4	1	1	0	-	-	0	0	-	0	0	0	-	-
Hymenoptera		1	1	1	0	0	1	0	0	-	0	-	-	-	-	-	-	-	-	1	1	1	1	1	1	3	0	0	1	0	-	-	-	1	2	0	-	-	1	1	-	-	-	-	-	-	0	1	0	0	0	1	1	0	0	0	0	0	0	1	1	1	1	1	1	1	1	0	1	1	0	1	(12)	1	0	0	1	0	1	0	0	-	-	1	-	-	0	1	0	0	0	-	-	-	-	-	-	-	-	-	-	0	-	-	-	-	0	1	-	-	0	1	-	0	1	1	1	1	1	1	-	-	-	-	-	0	0	1	1	0	-	-	-	-	-	-	-	-	0	0	0	0	1	0	-	0	0	0	1	1	1	0	0	0	0	1	0	1	1	0	1	3	-	0	1	0	1	1	0	-	-	-	1	1	0	?	1	1	?	1	-	-	-	-	-	-	-	1	0	2	-	1	3	1	0	0	1	0	0	0	0	0	-	0	0	-	-	-	-	1	1	1	0	0	-	-	0	0	1	1	0	0	0	0	0	1	0	0	-	0	-	-	-	-	-	-	-	-	0	1	0	-	0	-	0	0	0	0	0	0	0	0	-	-	4	1	1	0	-	-	0	0	-	0	0	0	-	-
;
end;

BEGIN MRBAYES;

SET autoclose=yes nowarn=yes;

LOG START filename=Main14112018NT.output;

OUTGROUP Priapulida;

LSET rates=gamma  coding=variable; 

CONSTRAINT Root = 3-.;
CONSTRAINT Aparaglossata PARTIAL = 	Coleoptera Diptera : Priapulida Nematoda Tardigrada Onychophora Pycnogonida Limulus Scorpiones Pseudoscorpiones Opiliones Palpigradi Solifugae Ricinulei Thelyphonida Schizomida Amblypygi Araneae Acari Chilopoda Diplopoda Pauropoda Symphyla Argulus Ostracoda Triops Artemia Copepoda Leptostraca Stomatopoda Isopoda Euphausiacea Cephalocarida Remipedia Collembola Zygentoma Odonata Hymenoptera ;
CONSTRAINT Neoptera PARTIAL =   	Coleoptera Diptera Hymenoptera : Priapulida Nematoda Tardigrada Onychophora Pycnogonida Limulus Scorpiones Pseudoscorpiones Opiliones Palpigradi Solifugae Ricinulei Thelyphonida Schizomida Amblypygi Araneae Acari Chilopoda Diplopoda Pauropoda Symphyla Argulus Ostracoda Triops Artemia Copepoda Leptostraca Stomatopoda Isopoda Euphausiacea Cephalocarida Remipedia Collembola Zygentoma Odonata ;
CONSTRAINT Pterygota PARTIAL =   	Odonata Coleoptera Diptera Hymenoptera : Priapulida Nematoda Tardigrada Onychophora Pycnogonida Limulus Scorpiones Pseudoscorpiones Opiliones Palpigradi Solifugae Ricinulei Thelyphonida Schizomida Amblypygi Araneae Acari Chilopoda Diplopoda Pauropoda Symphyla Argulus Ostracoda Triops Artemia Copepoda Leptostraca Stomatopoda Isopoda Euphausiacea Cephalocarida Remipedia Collembola Zygentoma ;
CONSTRAINT Insecta PARTIAL =   		Zygentoma Odonata Coleoptera Diptera Hymenoptera : Priapulida Nematoda Tardigrada Onychophora Pycnogonida Limulus Scorpiones Pseudoscorpiones Opiliones Palpigradi Solifugae Ricinulei Thelyphonida Schizomida Amblypygi Araneae Acari Chilopoda Diplopoda Pauropoda Symphyla Argulus Ostracoda Triops Artemia Copepoda Leptostraca Stomatopoda Isopoda Euphausiacea Cephalocarida Remipedia Collembola ;
CONSTRAINT Hexapoda PARTIAL =  		Collembola Zygentoma Odonata Coleoptera Diptera Hymenoptera : Priapulida Nematoda Tardigrada Onychophora Pycnogonida Limulus Scorpiones Pseudoscorpiones Opiliones Palpigradi Solifugae Ricinulei Thelyphonida Schizomida Amblypygi Araneae Acari Chilopoda Diplopoda Pauropoda Symphyla Argulus Ostracoda Triops Artemia Copepoda Leptostraca Stomatopoda Isopoda Euphausiacea Cephalocarida Remipedia ;
CONSTRAINT Multicrustacea PARTIAL =	Copepoda Leptostraca Stomatopoda Isopoda Euphausiacea : Priapulida Nematoda Tardigrada Onychophora Pycnogonida Limulus Scorpiones Pseudoscorpiones Opiliones Palpigradi Solifugae Ricinulei Thelyphonida Schizomida Amblypygi Araneae Acari Chilopoda Diplopoda Pauropoda Symphyla Argulus Ostracoda Triops Artemia Cephalocarida Remipedia Collembola Zygentoma Odonata Coleoptera Diptera Hymenoptera ;
CONSTRAINT Altocrustacea PARTIAL =	Triops Artemia Copepoda Leptostraca Stomatopoda Isopoda Euphausiacea Cephalocarida Remipedia Collembola Zygentoma Odonata Coleoptera Diptera Hymenoptera : Priapulida Nematoda Tardigrada Onychophora Pycnogonida Limulus Scorpiones Pseudoscorpiones Opiliones Palpigradi Solifugae Ricinulei Thelyphonida Schizomida Amblypygi Araneae Acari Chilopoda Diplopoda Pauropoda Symphyla Argulus Ostracoda ;
CONSTRAINT Pancrustacea PARTIAL =   Argulus Ostracoda Triops Artemia Copepoda Leptostraca Stomatopoda Isopoda Euphausiacea Cephalocarida Remipedia Collembola Zygentoma Odonata Coleoptera Diptera Hymenoptera : Priapulida Nematoda Tardigrada Onychophora Pycnogonida Limulus Scorpiones Pseudoscorpiones Opiliones Palpigradi Solifugae Ricinulei Thelyphonida Schizomida Amblypygi Araneae Acari Chilopoda Diplopoda Pauropoda Symphyla ;
CONSTRAINT Oligostraca PARTIAL =  	Argulus Ostracoda : Triops Artemia Copepoda Leptostraca Stomatopoda Isopoda Euphausiacea Cephalocarida Remipedia Collembola Zygentoma Odonata Coleoptera Diptera Hymenoptera Priapulida Nematoda Tardigrada Onychophora Pycnogonida Limulus Scorpiones Pseudoscorpiones Opiliones Palpigradi Solifugae Ricinulei Thelyphonida Schizomida Amblypygi Araneae Acari Chilopoda Diplopoda Pauropoda Symphyla ;
CONSTRAINT Dignatha PARTIAL =  		Diplopoda Pauropoda : Priapulida Nematoda Tardigrada Onychophora Pycnogonida Limulus Scorpiones Pseudoscorpiones Opiliones Palpigradi Solifugae Ricinulei Thelyphonida Schizomida Amblypygi Araneae Acari Chilopoda Symphyla Argulus Ostracoda Triops Artemia Copepoda Leptostraca Stomatopoda Isopoda Euphausiacea Cephalocarida Remipedia Collembola Zygentoma Odonata Coleoptera Diptera Hymenoptera ;
CONSTRAINT Progoneata PARTIAL =  	Diplopoda Pauropoda Symphyla : Priapulida Nematoda Tardigrada Onychophora Pycnogonida Limulus Scorpiones Pseudoscorpiones Opiliones Palpigradi Solifugae Ricinulei Thelyphonida Schizomida Amblypygi Araneae Acari Chilopoda Argulus Ostracoda Triops Artemia Copepoda Leptostraca Stomatopoda Isopoda Euphausiacea Cephalocarida Remipedia Collembola Zygentoma Odonata Coleoptera Diptera Hymenoptera ;
CONSTRAINT Mandibulata PARTIAL =  	Chilopoda Diplopoda Pauropoda Symphyla Argulus Ostracoda Triops Artemia Copepoda Leptostraca Stomatopoda Isopoda Euphausiacea Cephalocarida Remipedia Collembola Zygentoma Odonata Coleoptera Diptera Hymenoptera : Priapulida Nematoda Tardigrada Onychophora Pycnogonida Limulus Scorpiones Pseudoscorpiones Opiliones Palpigradi Solifugae Ricinulei Thelyphonida Schizomida Amblypygi Araneae Acari ;
CONSTRAINT Pedipalpi PARTIAL =  	Thelyphonida Schizomida Amblypygi : Priapulida Nematoda Tardigrada Onychophora Pycnogonida Limulus Scorpiones Pseudoscorpiones Opiliones Palpigradi Solifugae Ricinulei Araneae Acari Chilopoda Diplopoda Pauropoda Symphyla Argulus Ostracoda Triops Artemia Copepoda Leptostraca Stomatopoda Isopoda Euphausiacea Cephalocarida Remipedia Collembola Zygentoma Odonata Coleoptera Diptera Hymenoptera ;
CONSTRAINT Arachnida PARTIAL = 		Scorpiones Pseudoscorpiones Opiliones Palpigradi Solifugae Ricinulei Thelyphonida Schizomida Amblypygi Araneae Acari : Priapulida Nematoda Tardigrada Onychophora Pycnogonida Limulus Chilopoda Diplopoda Pauropoda Symphyla Argulus Ostracoda Triops Artemia Copepoda Leptostraca Stomatopoda Isopoda Euphausiacea Cephalocarida Remipedia Collembola Zygentoma Odonata Coleoptera Diptera Hymenoptera ;
CONSTRAINT Panarthropoda PARTIAL =  Tardigrada Onychophora Pycnogonida Limulus Scorpiones Pseudoscorpiones Opiliones Palpigradi Solifugae Ricinulei Thelyphonida Schizomida Amblypygi Araneae Acari Chilopoda Diplopoda Pauropoda Symphyla Argulus Ostracoda Triops Artemia Copepoda Leptostraca Stomatopoda Isopoda Euphausiacea Cephalocarida Remipedia Collembola Zygentoma Odonata Coleoptera Diptera Hymenoptera : Priapulida Nematoda ;

PRSET topologypr = CONSTRAINT (
Root,
Aparaglossata,
Neoptera,
Pterygota,
Insecta,
Hexapoda,
Multicrustacea,
Altocrustacea,
Pancrustacea,
Oligostraca,
Dignatha,
Progoneata,
Mandibulata,
Pedipalpi,
Arachnida,
Panarthropoda
);

MCMCP temp=0.1 samplefreq=1000 printfr=10000 nruns=4 nchain=4 relburnin=yes burninfrac=0.20;
MCMCP savebrlens=yes filename=Main14112018NT;

SHOWMOVES;

MCMC ngen= 10000000;

SUMT filename=Main14112018NT contype=allcompat relburnin=yes burninfrac=0.20;
SUMP filename=Main14112018NT relburnin=yes burninfrac=0.20;

End;
